# Supplementary material for: Multi-Omics Integrative Analysis Uncovers Molecular Subtypes and mRNAs as Therapeutic Targets for Liver Cancer
Source: Front Med (Lausanne). 2021 May 24;8:654635. doi: 10.3389/fmed.2021.654635 (PMC8183685; doi:10.3389/fmed.2021.654635)
Supplement: Supplementary Table 1 — 9161 CNVCor genes for liver cancer. [file Table_1.XLSX]

## Sheet: Sheet1
CnvGene	ExpGene	Cor	Cor.pvalue	Z_value	p_adj
ACAP3	ACAP3	0.366137	0	0.767909	0
ATAD3A	ATAD3A	0.514315	0	1.13716	0
ATAD3B	ATAD3B	0.4071	0	0.86426	0
ATAD3C	ATAD3C	0.18457	0.000408	0.37342	0.000696232
AURKAIP1	AURKAIP1	0.475528	0	1.03438	0
B3GALT6	B3GALT6	0.32338	0	0.670835	0
C1orf159	C1orf159	0.306048	0	0.632358	0
CCNL2	CCNL2	0.397317	0	0.840918	0
CDK11A	CDK11A	0.395368	0	0.836293	0
CDK11B	CDK11B	0.5088	0	1.12222	0
CPSF3L	CPSF3L	0.569951	0	1.2949	0
CPTP	CPTP	0.622633	0	1.45859	0
DVL1	DVL1	0.546753	0	1.22748	0
GABRD	GABRD	-0.205826	7.8e-05	-0.417618	0.000141927
GNB1	GNB1	0.514844	0	1.1386	0
ISG15	ISG15	0.259629	1e-06	0.531421	2.13235e-06
KLHL17	KLHL17	0.276627	0	0.568052	0
MIB2	MIB2	0.48414	0	1.05676	0
MORN1	MORN1	0.366882	0	0.769631	0
MRPL20	MRPL20	0.48737	0	1.06521	0
NADK	NADK	0.551268	0	1.2404	0
NOC2L	NOC2L	0.596163	0	1.37435	0
PANK4	PANK4	0.533148	0	1.18907	0
PEX10	PEX10	0.518878	0	1.14961	0
PRKCZ	PRKCZ	0.29984	0	0.618688	0
PUSL1	PUSL1	0.347717	0	0.725689	0
RER1	RER1	0.731038	0	1.86191	0
SDF4	SDF4	0.615745	0	1.43624	0
SKI	SKI	0.325539	0	0.675661	0
SLC35E2B	SLC35E2B	0.394019	0	0.833098	0
SLC35E2	SLC35E2	0.263707	0	0.540177	0
SSU72	SSU72	0.571666	0	1.29999	0
TMEM52	TMEM52	0.341404	0	0.711362	0
TNFRSF14	TNFRSF14	0.358363	0	0.750013	0
UBE2J2	UBE2J2	0.500449	0	1.09981	0
VWA1	VWA1	0.275124	0	0.564798	0
TPRG1L	TPRG1L	0.625217	0	1.46705	0
WRAP73	WRAP73	0.560106	0	1.26598	0
SMIM1	SMIM1	0.199464	0.00013	0.404349	0.000231798
LRRC47	LRRC47	0.668345	0	1.61549	0
CEP104	CEP104	0.587396	0	1.34736	0
DFFB	DFFB	0.294768	0	0.60756	0
C1orf174	C1orf174	0.538545	0	1.20421	0
NPHP4	NPHP4	0.199297	0.000132	0.404001	0.000235173
KCNAB2	KCNAB2	0.198906	0.000136	0.403186	0.000242103
RPL22	RPL22	0.347641	0	0.725516	0
RNF207	RNF207	0.330898	0	0.687673	0
ICMT	ICMT	0.474884	0	1.03272	0
GPR153	GPR153	0.236905	5e-06	0.482985	1.00946e-05
ACOT7	ACOT7	0.373592	0	0.785183	0
ESPN	ESPN	0.252578	1e-06	0.516329	2.13235e-06
NOL9	NOL9	0.505483	0	1.11329	0
ZBTB48	ZBTB48	0.588879	0	1.3519	0
KLHL21	KLHL21	0.523713	0	1.16288	0
PHF13	PHF13	0.410657	0	0.872802	0
THAP3	THAP3	0.467606	0	1.014	0
DNAJC11	DNAJC11	0.420705	0	0.897097	0
CAMTA1	CAMTA1	0.445388	0	0.957864	0
VAMP3	VAMP3	0.571487	0	1.29946	0
PER3	PER3	0.297558	0	0.613676	0
PARK7	PARK7	0.646994	0	1.54022	0
ERRFI1	ERRFI1	0.324527	0	0.673398	0
RERE	RERE	0.302008	0	0.623455	0
ENO1	ENO1	0.509233	0	1.12339	0
SLC2A5	SLC2A5	0.24909	2e-06	0.508885	4.1687e-06
GPR157	GPR157	0.401468	0	0.850796	0
H6PD	H6PD	0.532152	0	1.18629	0
SPSB1	SPSB1	0.452426	0	0.975493	0
SLC25A33	SLC25A33	0.441599	0	0.948431	0
CTNNBIP1	CTNNBIP1	0.377287	0	0.793785	0
LZIC	LZIC	0.636227	0	1.50362	0
NMNAT1	NMNAT1	0.627771	0	1.47546	0
UBE4B	UBE4B	0.555056	0	1.25132	0
KIF1B	KIF1B	0.509131	0	1.12311	0
PGD	PGD	0.421744	0	0.899623	0
CORT	CORT	0.306667	0	0.633724	0
DFFA	DFFA	0.558579	0	1.26153	0
PEX14	PEX14	0.699802	0	1.73382	0
TARDBP	TARDBP	0.227965	1.2e-05	0.464084	2.34031e-05
MASP2	MASP2	0.291029	0	0.59938	0
SRM	SRM	0.411554	0	0.874961	0
EXOSC10	EXOSC10	0.511773	0	1.13026	0
MTOR	MTOR	0.521038	0	1.15553	0
UBIAD1	UBIAD1	0.439572	0	0.9434	0
FBXO2	FBXO2	0.285486	0	0.58729	0
FBXO44	FBXO44	0.384888	0	0.81157	0
FBXO6	FBXO6	0.402509	0	0.853279	0
MAD2L2	MAD2L2	0.51707	0	1.14466	0
AGTRAP	AGTRAP	0.336449	0	0.700166	0
MTHFR	MTHFR	0.403981	0	0.856795	0
CLCN6	CLCN6	0.406098	0	0.861859	0
KIAA2013	KIAA2013	0.663163	0	1.59688	0
PLOD1	PLOD1	0.538623	0	1.20443	0
MFN2	MFN2	0.553608	0	1.24714	0
MIIP	MIIP	0.410157	0	0.8716	0
TNFRSF1B	TNFRSF1B	0.34452	0	0.718425	0
VPS13D	VPS13D	0.448427	0	0.965459	0
DHRS3	DHRS3	0.48238	0	1.05216	0
PRAMEF10	PRAMEF10	0.229735	1e-05	0.467819	1.96296e-05
PRDM2	PRDM2	0.339085	0	0.706117	0
EFHD2	EFHD2	0.220759	2.2e-05	0.448908	4.2005e-05
CASP9	CASP9	0.482863	0	1.05342	0
DNAJC16	DNAJC16	0.489333	0	1.07037	0
AGMAT	AGMAT	0.361297	0	0.756754	0
DDI2	DDI2	0.514404	0	1.1374	0
PLEKHM2	PLEKHM2	0.433646	0	0.928757	0
SLC25A34	SLC25A34	0.243863	3e-06	0.497755	6.16361e-06
SPEN	SPEN	0.307666	0	0.635931	0
ZBTB17	ZBTB17	0.455387	0	0.982952	0
EPHA2	EPHA2	0.234564	6e-06	0.478028	1.20172e-05
ARHGEF19	ARHGEF19	0.23269	7e-06	0.474063	1.39383e-05
RSG1	RSG1	0.496045	0	1.08809	0
FBXO42	FBXO42	0.572875	0	1.30358	0
SZRD1	SZRD1	0.522386	0	1.15923	0
NECAP2	NECAP2	0.456754	0	0.986404	0
ATP13A2	ATP13A2	0.200315	0.000122	0.406121	0.000218065
NBPF1	NBPF1	0.32975	0	0.685095	0
SDHB	SDHB	0.712287	0	1.78362	0
ARHGEF10L	ARHGEF10L	0.334792	0	0.696431	0
KLHDC7A	KLHDC7A	0.229835	1e-05	0.468031	1.96296e-05
ALDH4A1	ALDH4A1	0.399009	0	0.844939	0
UBR4	UBR4	0.314205	0	0.650408	0
EMC1	EMC1	0.499654	0	1.09769	0
MRTO4	MRTO4	0.407712	0	0.865728	0
AKR7L	AKR7L	0.359046	0	0.751581	0
AKR7A3	AKR7A3	0.349538	0	0.729835	0
AKR7A2	AKR7A2	0.574602	0	1.30873	0
PQLC2	PQLC2	0.427581	0	0.913865	0
CAPZB	CAPZB	0.461029	0	0.997234	0
MINOS1	MINOS1	0.35819	0	0.749616	0
TMCO4	TMCO4	0.516635	0	1.14348	0
OTUD3	OTUD3	0.179445	0.000593	0.362818	0.00099524
PLA2G2A	PLA2G2A	0.198749	0.000138	0.40286	0.000245493
UBXN10	UBXN10	0.318172	0	0.659224	0
CAMK2N1	CAMK2N1	0.32829	0	0.681821	0
MUL1	MUL1	0.493681	0	1.08183	0
CDA	CDA	0.27896	0	0.573108	0
PINK1	PINK1	0.419957	0	0.89528	0
DDOST	DDOST	0.431573	0	0.923656	0
HP1BP3	HP1BP3	0.334232	0	0.69517	0
EIF4G3	EIF4G3	0.437252	0	0.937656	0
ECE1	ECE1	0.212173	4.6e-05	0.430891	8.55439e-05
ALPL	ALPL	0.358645	0	0.75066	0
USP48	USP48	0.443008	0	0.951934	0
CDC42	CDC42	0.472444	0	1.02642	0
KDM1A	KDM1A	0.30825	0	0.637221	0
ZNF436	ZNF436	0.23609	5e-06	0.481258	1.00946e-05
TCEA3	TCEA3	0.393466	0	0.831789	0
ASAP3	ASAP3	0.471774	0	1.0247	0
RPL11	RPL11	0.264039	0	0.54089	0
TCEB3	TCEB3	0.584446	0	1.33838	0
PITHD1	PITHD1	0.578297	0	1.3198	0
GALE	GALE	0.480501	0	1.04727	0
HMGCL	HMGCL	0.616456	0	1.43854	0
LYPLA2	LYPLA2	0.471712	0	1.02454	0
FUCA1	FUCA1	0.468057	0	1.01516	0
PNRC2	PNRC2	0.344161	0	0.71761	0
GRHL3	GRHL3	0.188522	0.000304	0.381609	0.000524173
STPG1	STPG1	0.244764	2e-06	0.499671	4.1687e-06
NIPAL3	NIPAL3	0.253934	1e-06	0.519227	2.13235e-06
SRRM1	SRRM1	0.328892	0	0.683171	0
CLIC4	CLIC4	0.303298	0	0.626295	0
RHCE	RHCE	0.408348	0	0.867254	0
RHD	RHD	0.226512	1.3e-05	0.461019	2.52764e-05
RSRP1	RSRP1	0.324332	0	0.672962	0
SYF2	SYF2	0.453728	0	0.97877	0
TMEM50A	TMEM50A	0.420347	0	0.896227	0
TMEM57	TMEM57	0.553111	0	1.24571	0
LDLRAP1	LDLRAP1	0.614488	0	1.4322	0
MAN1C1	MAN1C1	0.344122	0	0.717521	0
MTFR1L	MTFR1L	0.612466	0	1.42572	0
AUNIP	AUNIP	0.239062	4e-06	0.487558	8.1506e-06
PAFAH2	PAFAH2	0.503649	0	1.10837	0
PDIK1L	PDIK1L	0.409014	0	0.868853	0
ZNF593	ZNF593	0.413086	0	0.878653	0
CEP85	CEP85	0.380727	0	0.801819	0
UBXN11	UBXN11	0.321638	0	0.666946	0
DHDDS	DHDDS	0.639919	0	1.51607	0
HMGN2	HMGN2	0.323357	0	0.670783	0
RPS6KA1	RPS6KA1	0.384741	0	0.811225	0
ARID1A	ARID1A	0.242802	3e-06	0.495499	6.16361e-06
PIGV	PIGV	0.459985	0	0.994585	0
ZDHHC18	ZDHHC18	0.336002	0	0.699158	0
GPN2	GPN2	0.453666	0	0.978613	0
GPATCH3	GPATCH3	0.482355	0	1.0521	0
NUDC	NUDC	0.420024	0	0.895442	0
FAM46B	FAM46B	0.240069	4e-06	0.489695	8.1506e-06
WDTC1	WDTC1	0.439295	0	0.942714	0
TMEM222	TMEM222	0.548264	0	1.23179	0
WASF2	WASF2	0.273127	0	0.56048	0
AHDC1	AHDC1	0.305906	0	0.632045	0
IFI6	IFI6	0.287138	0	0.590889	0
FAM76A	FAM76A	0.466383	0	1.01088	0
STX12	STX12	0.529547	0	1.17903	0
PPP1R8	PPP1R8	0.470651	0	1.02181	0
RPA2	RPA2	0.479722	0	1.04525	0
XKR8	XKR8	0.279787	0	0.574902	0
EYA3	EYA3	0.326791	0	0.678463	0
DNAJC8	DNAJC8	0.497158	0	1.09105	0
ATPIF1	ATPIF1	0.563738	0	1.27659	0
SESN2	SESN2	0.307267	0	0.635049	0
MED18	MED18	0.61031	0	1.41883	0
PHACTR4	PHACTR4	0.397542	0	0.841452	0
RCC1	RCC1	0.329203	0	0.683868	0
TRNAU1AP	TRNAU1AP	0.390764	0	0.825403	0
TAF12	TAF12	0.578431	0	1.3202	0
GMEB1	GMEB1	0.209771	5.6e-05	0.425864	0.000103402
YTHDF2	YTHDF2	0.485643	0	1.06069	0
EPB41	EPB41	0.323129	0	0.670274	0
SRSF4	SRSF4	0.37864	0	0.796942	0
MECR	MECR	0.507947	0	1.11992	0
PUM1	PUM1	0.273779	0	0.561889	0
SNRNP40	SNRNP40	0.351892	0	0.735203	0
ZCCHC17	ZCCHC17	0.481511	0	1.0499	0
SERINC2	SERINC2	0.25123	1e-06	0.51345	2.13235e-06
PEF1	PEF1	0.658512	0	1.58036	0
PTP4A2	PTP4A2	0.478448	0	1.04194	0
TMEM39B	TMEM39B	0.422509	0	0.901485	0
KPNA6	KPNA6	0.514137	0	1.13667	0
TXLNA	TXLNA	0.548353	0	1.23205	0
IQCC	IQCC	0.302547	0	0.624642	0
TMEM234	TMEM234	0.361447	0	0.757099	0
EIF3I	EIF3I	0.574335	0	1.30794	0
HDAC1	HDAC1	0.333682	0	0.693932	0
BSDC1	BSDC1	0.586553	0	1.34479	0
FAM229A	FAM229A	0.296341	0	0.611007	0
TSSK3	TSSK3	0.308682	0	0.638176	0
ZBTB8OS	ZBTB8OS	0.442801	0	0.951419	0
RBBP4	RBBP4	0.395611	0	0.83687	0
YARS	YARS	0.481319	0	1.0494	0
S100PBP	S100PBP	0.30513	0	0.630333	0
RNF19B	RNF19B	0.369399	0	0.775454	0
AK2	AK2	0.714583	0	1.79297	0
AZIN2	AZIN2	0.261866	0	0.536221	0
TRIM62	TRIM62	0.342374	0	0.713559	0
ZNF362	ZNF362	0.193977	0.0002	0.392933	0.000350433
PHC2	PHC2	0.383865	0	0.809169	0
ZSCAN20	ZSCAN20	0.23679	5e-06	0.482741	1.00946e-05
CSMD2	CSMD2	0.196353	0.000167	0.397873	0.000294593
SMIM12	SMIM12	0.65311	0	1.56141	0
ZMYM6	ZMYM6	0.433827	0	0.929203	0
ZMYM1	ZMYM1	0.338062	0	0.703806	0
SFPQ	SFPQ	0.219624	2.4e-05	0.446522	4.571e-05
ZMYM4	ZMYM4	0.344911	0	0.719312	0
KIAA0319L	KIAA0319L	0.33044	0	0.686644	0
NCDN	NCDN	0.292256	0	0.602062	0
PSMB2	PSMB2	0.663775	0	1.59906	0
C1orf216	C1orf216	0.274253	0	0.562914	0
CLSPN	CLSPN	0.269437	0	0.552513	0
AGO4	AGO4	0.315455	0	0.653184	0
AGO1	AGO1	0.370154	0	0.777203	0
AGO3	AGO3	0.369539	0	0.775778	0
ADPRHL2	ADPRHL2	0.54696	0	1.22807	0
TRAPPC3	TRAPPC3	0.588127	0	1.3496	0
MAP7D1	MAP7D1	0.28353	0	0.583033	0
THRAP3	THRAP3	0.181158	0.000524	0.366359	0.000884847
STK40	STK40	0.469821	0	1.01968	0
LSM10	LSM10	0.554611	0	1.25003	0
OSCP1	OSCP1	0.284237	0	0.584571	0
MRPS15	MRPS15	0.513004	0	1.1336	0
ZC3H12A	ZC3H12A	0.203333	9.6e-05	0.412414	0.000173244
MEAF6	MEAF6	0.387318	0	0.817282	0
SNIP1	SNIP1	0.518009	0	1.14723	0
DNALI1	DNALI1	0.268725	0	0.550978	0
GNL2	GNL2	0.509699	0	1.12465	0
C1orf109	C1orf109	0.366982	0	0.769862	0
CDCA8	CDCA8	0.231796	8e-06	0.472173	1.58535e-05
YRDC	YRDC	0.524114	0	1.16399	0
C1orf122	C1orf122	0.502077	0	1.10416	0
MTF1	MTF1	0.456071	0	0.984678	0
INPP5B	INPP5B	0.400014	0	0.847331	0
SF3A3	SF3A3	0.538856	0	1.20508	0
RRAGC	RRAGC	0.454786	0	0.981436	0
MYCBP	MYCBP	0.397823	0	0.84212	0
RHBDL2	RHBDL2	0.231447	8e-06	0.471436	1.58535e-05
AKIRIN1	AKIRIN1	0.417234	0	0.888677	0
NDUFS5	NDUFS5	0.393136	0	0.831008	0
MACF1	MACF1	0.291587	0	0.6006	0
PABPC4	PABPC4	0.262037	0	0.536589	0
PPIE	PPIE	0.388905	0	0.821019	0
TRIT1	TRIT1	0.478882	0	1.04306	0
MYCL	MYCL	0.255764	1e-06	0.523141	2.13235e-06
MFSD2A	MFSD2A	0.294955	0	0.60797	0
CAP1	CAP1	0.466615	0	1.01147	0
PPT1	PPT1	0.322436	0	0.668727	0
RLF	RLF	0.395189	0	0.835869	0
ZMPSTE24	ZMPSTE24	0.441093	0	0.947174	0
SMAP2	SMAP2	0.419343	0	0.893789	0
ZFP69B	ZFP69B	0.286188	0	0.588818	0
ZFP69	ZFP69	0.236356	5e-06	0.481822	1.00946e-05
EXO5	EXO5	0.340776	0	0.70994	0
ZNF684	ZNF684	0.352646	0	0.736925	0
NFYC	NFYC	0.472064	0	1.02545	0
CTPS1	CTPS1	0.398497	0	0.843722	0
SLFNL1	SLFNL1	0.183646	0.000437	0.371507	0.000743737
SCMH1	SCMH1	0.24848	2e-06	0.507584	4.1687e-06
EDN2	EDN2	0.203099	9.7e-05	0.411926	0.000174987
HIVEP3	HIVEP3	0.230247	9e-06	0.468901	1.77414e-05
FOXJ3	FOXJ3	0.368105	0	0.772459	0
RIMKLA	RIMKLA	0.27136	0	0.556663	0
ZMYND12	ZMYND12	0.339914	0	0.707991	0
PPCS	PPCS	0.568076	0	1.28936	0
CCDC30	CCDC30	0.223672	1.7e-05	0.455036	3.27554e-05
PPIH	PPIH	0.361502	0	0.757225	0
YBX1	YBX1	0.462638	0	1.00133	0
P3H1	P3H1	0.342808	0	0.714542	0
C1orf50	C1orf50	0.547945	0	1.23088	0
ERMAP	ERMAP	0.336755	0	0.700856	0
ZNF691	ZNF691	0.480293	0	1.04673	0
SLC2A1	SLC2A1	0.281865	0	0.579414	0
EBNA1BP2	EBNA1BP2	0.591835	0	1.36097	0
CFAP57	CFAP57	0.342399	0	0.713615	0
MPL	MPL	0.208278	6.4e-05	0.422741	0.000117539
CDC20	CDC20	0.180936	0.000532	0.3659	0.000897371
ELOVL1	ELOVL1	0.329298	0	0.684081	0
MED8	MED8	0.519767	0	1.15204	0
SZT2	SZT2	0.486922	0	1.06404	0
HYI	HYI	0.361749	0	0.757794	0
PTPRF	PTPRF	0.327374	0	0.679768	0
KDM4A	KDM4A	0.341862	0	0.712399	0
ST3GAL3	ST3GAL3	0.382982	0	0.807099	0
IPO13	IPO13	0.545731	0	1.22456	0
DPH2	DPH2	0.489613	0	1.0711	0
ATP6V0B	ATP6V0B	0.50648	0	1.11597	0
B4GALT2	B4GALT2	0.302377	0	0.624267	0
CCDC24	CCDC24	0.306923	0	0.63429	0
SLC6A9	SLC6A9	0.198584	0.00014	0.402516	0.000248821
DMAP1	DMAP1	0.419822	0	0.894952	0
ERI3	ERI3	0.511616	0	1.12983	0
RNF220	RNF220	0.369102	0	0.774766	0
TMEM53	TMEM53	0.381518	0	0.80367	0
C1orf228	C1orf228	0.321938	0	0.667615	0
KIF2C	KIF2C	0.234736	6e-06	0.478392	1.20172e-05
RPS8	RPS8	0.240272	4e-06	0.490126	8.1506e-06
BEST4	BEST4	0.221721	2e-05	0.450931	3.83531e-05
BTBD19	BTBD19	0.190305	0.000266	0.385307	0.000460719
EIF2B3	EIF2B3	0.604221	0	1.39954	0
HECTD3	HECTD3	0.591741	0	1.36068	0
UROD	UROD	0.573317	0	1.3049	0
ZSWIM5	ZSWIM5	0.284723	0	0.585629	0
MUTYH	MUTYH	0.460143	0	0.994985	0
TESK2	TESK2	0.308164	0	0.637031	0
TOE1	TOE1	0.493211	0	1.08059	0
MMACHC	MMACHC	0.398448	0	0.843605	0
PRDX1	PRDX1	0.550396	0	1.2379	0
AKR1A1	AKR1A1	0.557377	0	1.25804	0
NASP	NASP	0.378052	0	0.79557	0
CCDC17	CCDC17	0.265681	0	0.544422	0
GPBP1L1	GPBP1L1	0.447111	0	0.962167	0
IPP	IPP	0.425029	0	0.907628	0
TMEM69	TMEM69	0.472581	0	1.02678	0
MAST2	MAST2	0.302005	0	0.623449	0
PIK3R3	PIK3R3	0.193389	0.00021	0.391711	0.000367118
TSPAN1	TSPAN1	0.281052	0	0.577648	0
POMGNT1	POMGNT1	0.613091	0	1.42772	0
LURAP1	LURAP1	0.220766	2.2e-05	0.448922	4.2005e-05
RAD54L	RAD54L	0.299122	0	0.61711	0
LRRC41	LRRC41	0.4029	0	0.854212	0
UQCRH	UQCRH	0.379186	0	0.798217	0
NSUN4	NSUN4	0.538541	0	1.2042	0
FAAH	FAAH	0.365392	0	0.766189	0
MKNK1	MKNK1	0.455349	0	0.982856	0
MOB3C	MOB3C	0.413919	0	0.880663	0
ATPAF1	ATPAF1	0.606674	0	1.40728	0
EFCAB14	EFCAB14	0.328929	0	0.683254	0
CYP4X1	CYP4X1	0.316866	0	0.656319	0
CYP4Z1	CYP4Z1	0.290501	0	0.598227	0
STIL	STIL	0.26586	0	0.544807	0
CMPK1	CMPK1	0.520593	0	1.15431	0
FOXD2	FOXD2	0.26742	0	0.548166	0
SPATA6	SPATA6	0.201434	0.000111	0.408454	0.000198982
FAF1	FAF1	0.554388	0	1.24939	0
CDKN2C	CDKN2C	0.281915	0	0.579522	0
RNF11	RNF11	0.493986	0	1.08264	0
EPS15	EPS15	0.450712	0	0.971187	0
OSBPL9	OSBPL9	0.22329	1.8e-05	0.454232	3.46301e-05
TXNDC12	TXNDC12	0.500652	0	1.10035	0
KTI12	KTI12	0.484917	0	1.05879	0
BTF3L4	BTF3L4	0.426044	0	0.910107	0
ZFYVE9	ZFYVE9	0.287792	0	0.592314	0
CC2D1B	CC2D1B	0.508478	0	1.12135	0
ORC1	ORC1	0.303369	0	0.626452	0
PRPF38A	PRPF38A	0.454931	0	0.981801	0
ZCCHC11	ZCCHC11	0.345954	0	0.721681	0
COA7	COA7	0.447504	0	0.96315	0
ZYG11B	ZYG11B	0.429301	0	0.918079	0
ZYG11A	ZYG11A	0.249834	1e-06	0.510472	2.13235e-06
ECHDC2	ECHDC2	0.374321	0	0.786878	0
SCP2	SCP2	0.30372	0	0.627225	0
CPT2	CPT2	0.476122	0	1.03591	0
C1orf123	C1orf123	0.567537	0	1.28776	0
MAGOH	MAGOH	0.468792	0	1.01704	0
LRP8	LRP8	0.242932	3e-06	0.495775	6.16361e-06
NDC1	NDC1	0.426995	0	0.912432	0
YIPF1	YIPF1	0.441962	0	0.949333	0
HSPB11	HSPB11	0.418024	0	0.89059	0
LRRC42	LRRC42	0.33576	0	0.698612	0
TMEM59	TMEM59	0.548925	0	1.23368	0
TCEANC2	TCEANC2	0.461272	0	0.997852	0
CYB5RL	CYB5RL	0.423193	0	0.90315	0
MRPL37	MRPL37	0.564392	0	1.27851	0
SSBP3	SSBP3	0.344672	0	0.71877	0
MROH7	MROH7	0.222479	1.9e-05	0.452525	3.64992e-05
TTC4	TTC4	0.52236	0	1.15916	0
PARS2	PARS2	0.509072	0	1.12295	0
TTC22	TTC22	0.326545	0	0.677912	0
DHCR24	DHCR24	0.2692	0	0.552002	0
USP24	USP24	0.415914	0	0.885482	0
C8A	C8A	0.341863	0	0.712401	0
C8B	C8B	0.237646	5e-06	0.484555	1.00946e-05
OMA1	OMA1	0.561324	0	1.26953	0
MYSM1	MYSM1	0.265953	0	0.545007	0
FGGY	FGGY	0.29943	0	0.617787	0
HOOK1	HOOK1	0.250071	1e-06	0.510977	2.13235e-06
CYP2J2	CYP2J2	0.271282	0	0.556494	0
NFIA	NFIA	0.315566	0	0.65343	0
TM2D1	TM2D1	0.515633	0	1.14075	0
USP1	USP1	0.396328	0	0.83857	0
DOCK7	DOCK7	0.348492	0	0.727453	0
ATG4C	ATG4C	0.487246	0	1.06489	0
ALG6	ALG6	0.433639	0	0.92874	0
ITGB3BP	ITGB3BP	0.397953	0	0.842429	0
EFCAB7	EFCAB7	0.435733	0	0.933903	0
PGM1	PGM1	0.443629	0	0.95348	0
ROR1	ROR1	0.23407	7e-06	0.476982	1.39383e-05
JAK1	JAK1	0.334175	0	0.695042	0
AK4	AK4	0.284545	0	0.585241	0
DNAJC6	DNAJC6	0.295973	0	0.6102	0
LEPROT	LEPROT	0.407299	0	0.864737	0
WDR78	WDR78	0.312344	0	0.646281	0
MIER1	MIER1	0.454798	0	0.981466	0
SLC35D1	SLC35D1	0.340039	0	0.708273	0
SERBP1	SERBP1	0.585138	0	1.34048	0
GADD45A	GADD45A	0.336446	0	0.700159	0
GNG12	GNG12	0.338204	0	0.704126	0
DIRAS3	DIRAS3	0.243042	3e-06	0.496009	6.16361e-06
WLS	WLS	0.193153	0.000214	0.391221	0.000373983
DEPDC1	DEPDC1	0.323639	0	0.671413	0
LRRC40	LRRC40	0.406092	0	0.861845	0
SRSF11	SRSF11	0.319149	0	0.661399	0
ANKRD13C	ANKRD13C	0.462564	0	1.00114	0
HHLA3	HHLA3	0.502621	0	1.10561	0
CTH	CTH	0.267567	0	0.548483	0
ZRANB2	ZRANB2	0.40409	0	0.857055	0
LRRIQ3	LRRIQ3	0.274659	0	0.563792	0
FPGT	FPGT	0.509165	0	1.1232	0
CRYZ	CRYZ	0.399343	0	0.845734	0
TYW3	TYW3	0.534589	0	1.1931	0
SLC44A5	SLC44A5	0.278472	0	0.57205	0
ACADM	ACADM	0.406948	0	0.863896	0
RABGGTB	RABGGTB	0.438329	0	0.940321	0
PIGK	PIGK	0.487271	0	1.06495	0
ZZZ3	ZZZ3	0.489557	0	1.07096	0
USP33	USP33	0.468928	0	1.01739	0
FUBP1	FUBP1	0.248992	2e-06	0.508676	4.1687e-06
DNAJB4	DNAJB4	0.39013	0	0.823907	0
GIPC2	GIPC2	0.242352	3e-06	0.494543	6.16361e-06
PTGFR	PTGFR	0.221849	2e-05	0.4512	3.83531e-05
IFI44	IFI44	0.210562	5.3e-05	0.427519	9.80749e-05
TTLL7	TTLL7	0.326483	0	0.677773	0
PRKACB	PRKACB	0.379893	0	0.799869	0
SAMD13	SAMD13	0.312433	0	0.646479	0
RPF1	RPF1	0.658596	0	1.58066	0
GNG5	GNG5	0.389676	0	0.822836	0
CTBS	CTBS	0.464297	0	1.00555	0
SSX2IP	SSX2IP	0.462809	0	1.00176	0
SYDE2	SYDE2	0.284729	0	0.585642	0
C1orf52	C1orf52	0.520711	0	1.15463	0
BCL10	BCL10	0.347834	0	0.725955	0
DDAH1	DDAH1	0.280835	0	0.577177	0
CYR61	CYR61	0.220809	2.2e-05	0.449013	4.2005e-05
ZNHIT6	ZNHIT6	0.405699	0	0.860904	0
COL24A1	COL24A1	0.235793	6e-06	0.480629	1.20172e-05
ODF2L	ODF2L	0.212843	4.3e-05	0.432295	8.01783e-05
SH3GLB1	SH3GLB1	0.382857	0	0.806806	0
2020-09-15	2020-09-15	0.675651	0	1.64214	0
HS2ST1	HS2ST1	0.369079	0	0.774713	0
LMO4	LMO4	0.407812	0	0.865968	0
PKN2	PKN2	0.409728	0	0.870569	0
GTF2B	GTF2B	0.604913	0	1.40172	0
RBMXL1	RBMXL1	0.443641	0	0.95351	0
GBP3	GBP3	0.301213	0	0.621706	0
GBP1	GBP1	0.356481	0	0.745698	0
GBP2	GBP2	0.240924	3e-06	0.49151	6.16361e-06
GBP7	GBP7	0.278281	0	0.571636	0
GBP4	GBP4	0.248348	2e-06	0.507303	4.1687e-06
LRRC8D	LRRC8D	0.415508	0	0.884501	0
ZNF326	ZNF326	0.293926	0	0.605716	0
ZNF644	ZNF644	0.349316	0	0.729329	0
CDC7	CDC7	0.224028	1.6e-05	0.455786	3.08867e-05
TGFBR3	TGFBR3	0.313312	0	0.648427	0
BRDT	BRDT	0.208637	6.2e-05	0.423492	0.000114043
BTBD8	BTBD8	0.245486	2e-06	0.501207	4.1687e-06
KIAA1107	KIAA1107	0.369209	0	0.775014	0
GLMN	GLMN	0.453916	0	0.979243	0
RPAP2	RPAP2	0.47273	0	1.02716	0
EVI5	EVI5	0.292337	0	0.602239	0
FAM69A	FAM69A	0.32569	0	0.675998	0
RPL5	RPL5	0.318492	0	0.659936	0
MTF2	MTF2	0.314265	0	0.650542	0
TMED5	TMED5	0.525514	0	1.16786	0
CCDC18	CCDC18	0.406778	0	0.863489	0
DR1	DR1	0.408415	0	0.867415	0
FNBP1L	FNBP1L	0.258471	1e-06	0.528939	2.13235e-06
BCAR3	BCAR3	0.420869	0	0.897495	0
DNTTIP2	DNTTIP2	0.595335	0	1.37178	0
GCLM	GCLM	0.423677	0	0.90433	0
ABCA4	ABCA4	0.329492	0	0.684517	0
ARHGAP29	ARHGAP29	0.237783	5e-06	0.484846	1.00946e-05
ABCD3	ABCD3	0.401251	0	0.850278	0
CNN3	CNN3	0.388127	0	0.819186	0
ALG14	ALG14	0.376892	0	0.792864	0
TMEM56	TMEM56	0.251413	1e-06	0.513841	2.13235e-06
RWDD3	RWDD3	0.460548	0	0.996013	0
PTBP2	PTBP2	0.307007	0	0.634475	0
DPYD	DPYD	0.194359	0.000195	0.393727	0.000341984
SNX7	SNX7	0.281236	0	0.578047	0
FRRS1	FRRS1	0.25785	1e-06	0.527608	2.13235e-06
AGL	AGL	0.423958	0	0.905015	0
SLC35A3	SLC35A3	0.379148	0	0.798128	0
SASS6	SASS6	0.315507	0	0.653299	0
TRMT13	TRMT13	0.424002	0	0.905122	0
LRRC39	LRRC39	0.326536	0	0.677892	0
DBT	DBT	0.408067	0	0.86658	0
RTCA	RTCA	0.565306	0	1.28119	0
CDC14A	CDC14A	0.254864	1e-06	0.521216	2.13235e-06
GPR88	GPR88	0.202169	0.000105	0.409986	0.000188732
EXTL2	EXTL2	0.402863	0	0.854124	0
SLC30A7	SLC30A7	0.551198	0	1.2402	0
DPH5	DPH5	0.57968	0	1.32396	0
AMY2B	AMY2B	0.278565	0	0.572251	0
RNPC3	RNPC3	0.285172	0	0.586606	0
PRMT6	PRMT6	0.311025	0	0.64336	0
SLC25A24	SLC25A24	0.195066	0.000184	0.395196	0.000323505
PRPF38B	PRPF38B	0.315902	0	0.654176	0
STXBP3	STXBP3	0.430274	0	0.920466	0
GPSM2	GPSM2	0.283483	0	0.582931	0
CLCC1	CLCC1	0.460908	0	0.996927	0
WDR47	WDR47	0.317769	0	0.658327	0
TAF13	TAF13	0.601554	0	1.39116	0
TMEM167B	TMEM167B	0.518041	0	1.14732	0
SARS	SARS	0.537545	0	1.20139	0
PSRC1	PSRC1	0.194143	0.000198	0.393278	0.000347127
PSMA5	PSMA5	0.570898	0	1.29771	0
SYPL2	SYPL2	0.247875	2e-06	0.506295	4.1687e-06
ATXN7L2	ATXN7L2	0.252082	1e-06	0.51527	2.13235e-06
CYB561D1	CYB561D1	0.256547	1e-06	0.524817	2.13235e-06
AMIGO1	AMIGO1	0.435709	0	0.933844	0
GNAI3	GNAI3	0.50072	0	1.10053	0
AMPD2	AMPD2	0.402945	0	0.85432	0
GSTM2	GSTM2	0.217698	2.9e-05	0.442477	5.48388e-05
GSTM4	GSTM4	0.390606	0	0.82503	0
GSTM3	GSTM3	0.23475	6e-06	0.478421	1.20172e-05
CSF1	CSF1	0.201939	0.000107	0.409506	0.00019217
AHCYL1	AHCYL1	0.538882	0	1.20516	0
STRIP1	STRIP1	0.391401	0	0.826907	0
RBM15	RBM15	0.306132	0	0.632544	0
LAMTOR5	LAMTOR5	0.527866	0	1.17436	0
LRIF1	LRIF1	0.272091	0	0.558241	0
DRAM2	DRAM2	0.42315	0	0.903046	0
CEPT1	CEPT1	0.410933	0	0.873467	0
DENND2D	DENND2D	0.234209	6e-06	0.477276	1.20172e-05
WDR77	WDR77	0.46582	0	1.00944	0
ATP5F1	ATP5F1	0.606286	0	1.40606	0
RAP1A	RAP1A	0.409761	0	0.870648	0
DDX20	DDX20	0.482376	0	1.05215	0
KCND3	KCND3	0.214397	3.8e-05	0.435551	7.11227e-05
ST7L	ST7L	0.565178	0	1.28082	0
CAPZA1	CAPZA1	0.406747	0	0.863414	0
MOV10	MOV10	0.346655	0	0.723274	0
RHOC	RHOC	0.323512	0	0.671129	0
SLC16A1	SLC16A1	0.321084	0	0.66571	0
LRIG2	LRIG2	0.336377	0	0.700003	0
MAGI3	MAGI3	0.332849	0	0.692058	0
PHTF1	PHTF1	0.361191	0	0.75651	0
RSBN1	RSBN1	0.454453	0	0.980596	0
BCL2L15	BCL2L15	0.328067	0	0.681321	0
AP4B1	AP4B1	0.524991	0	1.16641	0
DCLRE1B	DCLRE1B	0.334696	0	0.696215	0
HIPK1	HIPK1	0.368724	0	0.773891	0
TRIM33	TRIM33	0.29165	0	0.600737	0
BCAS2	BCAS2	0.596197	0	1.37445	0
DENND2C	DENND2C	0.297424	0	0.613382	0
NRAS	NRAS	0.393429	0	0.831701	0
CSDE1	CSDE1	0.551235	0	1.24031	0
SIKE1	SIKE1	0.47994	0	1.04581	0
VANGL1	VANGL1	0.258421	1e-06	0.528831	2.13235e-06
MAB21L3	MAB21L3	0.196576	0.000164	0.398337	0.0002896
CD58	CD58	0.307583	0	0.635747	0
IGSF3	IGSF3	0.291502	0	0.600414	0
PTGFRN	PTGFRN	0.228448	1.1e-05	0.465103	2.15376e-05
TTF2	TTF2	0.314697	0	0.6515	0
TRIM45	TRIM45	0.361294	0	0.756747	0
MAN1A2	MAN1A2	0.407631	0	0.865534	0
FAM46C	FAM46C	0.200085	0.000124	0.405642	0.000221459
GDAP2	GDAP2	0.534828	0	1.19377	0
WDR3	WDR3	0.481818	0	1.0507	0
WARS2	WARS2	0.478023	0	1.04084	0
ZNF697	ZNF697	0.394526	0	0.834298	0
GPR89A	GPR89A	0.374933	0	0.788301	0
LIX1L	LIX1L	0.328364	0	0.681987	0
NBPF10	NBPF10	0.279618	0	0.574535	0
NBPF8	NBPF8	0.222681	1.9e-05	0.45295	3.64992e-05
NUDT17	NUDT17	0.270305	0	0.554386	0
PDZK1	PDZK1	0.211272	5e-05	0.429005	9.26573e-05
PEX11B	PEX11B	0.470249	0	1.02078	0
POLR3C	POLR3C	0.439615	0	0.943507	0
POLR3GL	POLR3GL	0.259249	1e-06	0.530606	2.13235e-06
RBM8A	RBM8A	0.398842	0	0.844542	0
RNF115	RNF115	0.374844	0	0.788094	0
ACP6	ACP6	0.483243	0	1.05441	0
BCL9	BCL9	0.394801	0	0.83495	0
BOLA1	BOLA1	0.558671	0	1.2618	0
CHD1L	CHD1L	0.400283	0	0.847972	0
FMO5	FMO5	0.18312	0.000454	0.370418	0.00077173
GPR89B	GPR89B	0.424689	0	0.906798	0
HIST2H2AC	HIST2H2AC	0.218192	2.7e-05	0.443514	5.11954e-05
HIST2H4A	HIST2H4A	0.208787	6.1e-05	0.423805	0.00011227
NBPF11	NBPF11	0.335144	0	0.697224	0
NBPF12	NBPF12	0.311404	0	0.644199	0
NBPF14	NBPF14	0.306252	0	0.632808	0
NBPF9	NBPF9	0.222086	2e-05	0.451699	3.83531e-05
PDE4DIP	PDE4DIP	0.268023	0	0.549465	0
PRKAB2	PRKAB2	0.348731	0	0.727997	0
SF3B4	SF3B4	0.575605	0	1.31173	0
MTMR11	MTMR11	0.190164	0.000269	0.385015	0.000465758
OTUD7B	OTUD7B	0.608477	0	1.413	0
VPS45	VPS45	0.631319	0	1.48721	0
ANP32E	ANP32E	0.46878	0	1.01701	0
APH1A	APH1A	0.607322	0	1.40934	0
CIART	CIART	0.286866	0	0.590296	0
MRPS21	MRPS21	0.548218	0	1.23166	0
PRPF3	PRPF3	0.575984	0	1.31286	0
RPRD2	RPRD2	0.518363	0	1.1482	0
TARS2	TARS2	0.543684	0	1.21874	0
ADAMTSL4	ADAMTSL4	0.211267	5e-05	0.428994	9.26573e-05
MCL1	MCL1	0.326006	0	0.676705	0
ENSA	ENSA	0.670145	0	1.62201	0
GOLPH3L	GOLPH3L	0.559326	0	1.2637	0
ARNT	ARNT	0.594096	0	1.36794	0
SETDB1	SETDB1	0.573255	0	1.30472	0
CERS2	CERS2	0.477028	0	1.03826	0
ANXA9	ANXA9	0.317799	0	0.658394	0
FAM63A	FAM63A	0.400156	0	0.847669	0
BNIPL	BNIPL	0.270614	0	0.555052	0
C1orf56	C1orf56	0.532145	0	1.18627	0
CDC42SE1	CDC42SE1	0.383393	0	0.808063	0
GABPB2	GABPB2	0.552199	0	1.24308	0
SEMA6C	SEMA6C	0.462044	0	0.999814	0
LYSMD1	LYSMD1	0.683302	0	1.67056	0
SCNM1	SCNM1	0.610719	0	1.42013	0
VPS72	VPS72	0.663594	0	1.59842	0
PIP5K1A	PIP5K1A	0.444202	0	0.954907	0
PSMD4	PSMD4	0.63692	0	1.50595	0
ZNF687	ZNF687	0.56034	0	1.26666	0
PI4KB	PI4KB	0.600729	0	1.38857	0
RFX5	RFX5	0.299878	0	0.618771	0
POGZ	POGZ	0.51271	0	1.1328	0
PSMB4	PSMB4	0.657261	0	1.57595	0
SELENBP1	SELENBP1	0.246437	2e-06	0.503232	4.1687e-06
TUFT1	TUFT1	0.474061	0	1.03059	0
SNX27	SNX27	0.544162	0	1.2201	0
MRPL9	MRPL9	0.652725	0	1.56006	0
OAZ3	OAZ3	0.382609	0	0.806225	0
TDRKH	TDRKH	0.49655	0	1.08943	0
RORC	RORC	0.33721	0	0.701882	0
C2CD4D	C2CD4D	0.323482	0	0.671062	0
THEM5	THEM5	0.4349	0	0.931848	0
THEM4	THEM4	0.626822	0	1.47233	0
S100A10	S100A10	0.224923	1.5e-05	0.457671	2.90219e-05
S100A16	S100A16	0.284814	0	0.585827	0
S100A13	S100A13	0.204239	8.9e-05	0.414304	0.000161122
S100A1	S100A1	0.200324	0.000122	0.40614	0.000218065
CHTOP	CHTOP	0.521709	0	1.15737	0
SNAPIN	SNAPIN	0.655513	0	1.56981	0
ILF2	ILF2	0.515496	0	1.14037	0
INTS3	INTS3	0.358447	0	0.750206	0
SLC27A3	SLC27A3	0.331879	0	0.689877	0
GATAD2B	GATAD2B	0.483215	0	1.05434	0
DENND4B	DENND4B	0.469731	0	1.01945	0
CRTC2	CRTC2	0.639111	0	1.51334	0
SLC39A1	SLC39A1	0.501308	0	1.1021	0
CREB3L4	CREB3L4	0.460002	0	0.994628	0
JTB	JTB	0.701461	0	1.74034	0
RAB13	RAB13	0.444859	0	0.956545	0
RPS27	RPS27	0.456191	0	0.984981	0
TPM3	TPM3	0.438563	0	0.9409	0
C1orf43	C1orf43	0.740483	0	1.9031	0
UBAP2L	UBAP2L	0.459939	0	0.994468	0
HAX1	HAX1	0.775096	0	2.06594	0
IL6R	IL6R	0.352694	0	0.737034	0
SHE	SHE	0.252185	1e-06	0.51549	2.13235e-06
TDRD10	TDRD10	0.350949	0	0.733051	0
UBE2Q1	UBE2Q1	0.668541	0	1.6162	0
ADAR	ADAR	0.558159	0	1.26031	0
PMVK	PMVK	0.579201	0	1.32252	0
PBXIP1	PBXIP1	0.448869	0	0.966566	0
PYGO2	PYGO2	0.535878	0	1.19671	0
SHC1	SHC1	0.474274	0	1.03114	0
CKS1B	CKS1B	0.45699	0	0.987	0
FLAD1	FLAD1	0.726319	0	1.84178	0
ZBTB7B	ZBTB7B	0.591389	0	1.3596	0
DCST2	DCST2	0.462779	0	1.00168	0
DCST1	DCST1	0.39009	0	0.823812	0
ADAM15	ADAM15	0.37068	0	0.778422	0
EFNA4	EFNA4	0.51286	0	1.13321	0
EFNA3	EFNA3	0.281052	0	0.577648	0
EFNA1	EFNA1	0.519376	0	1.15097	0
DPM3	DPM3	0.410383	0	0.872143	0
SLC50A1	SLC50A1	0.447571	0	0.963317	0
KRTCAP2	KRTCAP2	0.679894	0	1.65783	0
THBS3	THBS3	0.287914	0	0.59258	0
MTX1	MTX1	0.628489	0	1.47783	0
GBA	GBA	0.547117	0	1.22852	0
FAM189B	FAM189B	0.499683	0	1.09777	0
SCAMP3	SCAMP3	0.687806	0	1.68756	0
CLK2	CLK2	0.486592	0	1.06317	0
HCN3	HCN3	0.301844	0	0.623094	0
FDPS	FDPS	0.403854	0	0.856491	0
RUSC1	RUSC1	0.398483	0	0.843689	0
ASH1L	ASH1L	0.42319	0	0.903143	0
MSTO1	MSTO1	0.629153	0	1.48003	0
YY1AP1	YY1AP1	0.616636	0	1.43912	0
DAP3	DAP3	0.676972	0	1.64701	0
GON4L	GON4L	0.415487	0	0.88445	0
RIT1	RIT1	0.337994	0	0.703652	0
KIAA0907	KIAA0907	0.342306	0	0.713405	0
SSR2	SSR2	0.617288	0	1.44122	0
UBQLN4	UBQLN4	0.547696	0	1.23017	0
LAMTOR2	LAMTOR2	0.55565	0	1.25304	0
MEX3A	MEX3A	0.182006	0.000492	0.368113	0.00083365
LMNA	LMNA	0.566347	0	1.28426	0
SLC25A44	SLC25A44	0.442253	0	0.950056	0
PMF1	PMF1	0.582082	0	1.33121	0
BGLAP	BGLAP	0.341961	0	0.712623	0
SMG5	SMG5	0.464032	0	1.00487	0
TMEM79	TMEM79	0.528612	0	1.17643	0
GLMP	GLMP	0.47949	0	1.04464	0
CCT3	CCT3	0.566201	0	1.28383	0
TSACC	TSACC	0.369981	0	0.776802	0
RHBG	RHBG	0.228341	1.1e-05	0.464877	2.15376e-05
MEF2D	MEF2D	0.59681	0	1.37635	0
IQGAP3	IQGAP3	0.365179	0	0.765698	0
GPATCH4	GPATCH4	0.502246	0	1.10461	0
BCAN	BCAN	0.248125	2e-06	0.506828	4.1687e-06
ISG20L2	ISG20L2	0.590352	0	1.35641	0
RRNAD1	RRNAD1	0.551685	0	1.2416	0
MRPL24	MRPL24	0.650745	0	1.55318	0
HDGF	HDGF	0.521036	0	1.15552	0
PRCC	PRCC	0.639753	0	1.51551	0
ARHGEF11	ARHGEF11	0.462901	0	1.00199	0
ETV3	ETV3	0.374767	0	0.787915	0
FCRL5	FCRL5	-0.18527	0.000387	-0.374869	0.000661792
CD5L	CD5L	-0.183914	0.000428	-0.372061	0.000728904
MNDA	MNDA	-0.189935	0.000273	-0.384539	0.000472577
PYHIN1	PYHIN1	-0.237039	5e-06	-0.483269	1.00946e-05
AIM2	AIM2	-0.208352	6.3e-05	-0.422896	0.00011573
DUSP23	DUSP23	0.378577	0	0.796795	0
SLAMF8	SLAMF8	-0.199548	0.00013	-0.404524	0.000231798
PIGM	PIGM	0.573882	0	1.30658	0
IGSF8	IGSF8	0.509399	0	1.12384	0
PEA15	PEA15	0.453443	0	0.978052	0
DCAF8	DCAF8	0.639486	0	1.51461	0
PEX19	PEX19	0.570029	0	1.29513	0
COPA	COPA	0.473496	0	1.02913	0
NCSTN	NCSTN	0.478189	0	1.04127	0
SLAMF6	SLAMF6	-0.251659	1e-06	-0.514366	2.13235e-06
CD84	CD84	-0.254539	1e-06	-0.520521	2.13235e-06
SLAMF1	SLAMF1	-0.195284	0.000181	-0.39565	0.00031834
CD48	CD48	-0.217254	3e-05	-0.441545	5.66601e-05
SLAMF7	SLAMF7	-0.207975	6.5e-05	-0.422108	0.000119247
CD244	CD244	-0.195724	0.000175	-0.396565	0.000308281
ITLN2	ITLN2	0.186356	0.000357	0.377119	0.00061233
F11R	F11R	0.397192	0	0.840621	0
TSTD1	TSTD1	0.304872	0	0.629764	0
USF1	USF1	0.568444	0	1.29044	0
ARHGAP30	ARHGAP30	-0.205959	7.7e-05	-0.417895	0.000140207
KLHDC9	KLHDC9	0.318864	0	0.660764	0
PFDN2	PFDN2	0.571396	0	1.29919	0
NIT1	NIT1	0.621989	0	1.45649	0
DEDD	DEDD	0.728328	0	1.85031	0
UFC1	UFC1	0.605601	0	1.40389	0
USP21	USP21	0.509658	0	1.12454	0
B4GALT3	B4GALT3	0.585405	0	1.34129	0
PPOX	PPOX	0.669978	0	1.62141	0
NDUFS2	NDUFS2	0.590025	0	1.35541	0
FCER1G	FCER1G	-0.19718	0.000156	-0.399594	0.00027579
APOA2	APOA2	0.194808	0.000188	0.39466	0.000330235
TOMM40L	TOMM40L	0.46231	0	1.00049	0
MPZ	MPZ	0.228245	1.1e-05	0.464674	2.15376e-05
SDHC	SDHC	0.607106	0	1.40865	0
FCGR3A	FCGR3A	-0.239897	4e-06	-0.48933	8.1506e-06
DUSP12	DUSP12	0.482867	0	1.05343	0
ATF6	ATF6	0.549664	0	1.2358	0
NOS1AP	NOS1AP	0.36872	0	0.773882	0
C1orf226	C1orf226	0.439061	0	0.942134	0
UHMK1	UHMK1	0.471079	0	1.02291	0
UAP1	UAP1	0.58547	0	1.34149	0
HSD17B7	HSD17B7	0.378969	0	0.79771	0
NUF2	NUF2	0.26662	0	0.546443	0
MGST3	MGST3	0.456225	0	0.985067	0
ALDH9A1	ALDH9A1	0.359143	0	0.751803	0
TMCO1	TMCO1	0.718188	0	1.80778	0
UCK2	UCK2	0.351682	0	0.734724	0
POGK	POGK	0.449499	0	0.968144	0
TADA1	TADA1	0.572234	0	1.30168	0
ILDR2	ILDR2	0.3048	0	0.629605	0
POU2F1	POU2F1	0.249398	1e-06	0.509542	2.13235e-06
CD247	CD247	-0.207831	6.6e-05	-0.421807	0.000120995
CREG1	CREG1	0.454314	0	0.980246	0
RCSD1	RCSD1	-0.203383	9.5e-05	-0.412518	0.00017154
MPZL1	MPZL1	0.291735	0	0.600923	0
ADCY10	ADCY10	0.366944	0	0.769774	0
MPC2	MPC2	0.694505	0	1.71321	0
DCAF6	DCAF6	0.494342	0	1.08358	0
TIPRL	TIPRL	0.64152	0	1.52151	0
SFT2D2	SFT2D2	0.448362	0	0.965297	0
ATP1B1	ATP1B1	0.391629	0	0.827445	0
NME7	NME7	0.321203	0	0.665976	0
BLZF1	BLZF1	0.525347	0	1.16739	0
SLC19A2	SLC19A2	0.358044	0	0.749281	0
F5	F5	0.337422	0	0.702361	0
METTL18	METTL18	0.554084	0	1.24851	0
C1orf112	C1orf112	0.33282	0	0.691992	0
SCYL3	SCYL3	0.569522	0	1.29363	0
KIFAP3	KIFAP3	0.449332	0	0.967726	0
GORAB	GORAB	0.339171	0	0.706311	0
PRRC2C	PRRC2C	0.364471	0	0.764064	0
VAMP4	VAMP4	0.554923	0	1.25093	0
METTL13	METTL13	0.533275	0	1.18942	0
PIGC	PIGC	0.574893	0	1.3096	0
SUCO	SUCO	0.465896	0	1.00963	0
FASLG	FASLG	-0.215823	3.4e-05	-0.438542	6.39085e-05
TNFSF4	TNFSF4	0.253921	1e-06	0.519199	2.13235e-06
PRDX6	PRDX6	0.511151	0	1.12857	0
KLHL20	KLHL20	0.333171	0	0.692782	0
CENPL	CENPL	0.362265	0	0.758981	0
DARS2	DARS2	0.444348	0	0.955271	0
ZBTB37	ZBTB37	0.494342	0	1.08358	0
SERPINC1	SERPINC1	0.237266	5e-06	0.48375	1.00946e-05
RC3H1	RC3H1	0.286494	0	0.589485	0
RABGAP1L	RABGAP1L	0.326257	0	0.677267	0
CACYBP	CACYBP	0.541516	0	1.2126	0
MRPS14	MRPS14	0.719635	0	1.81377	0
RFWD2	RFWD2	0.596829	0	1.37641	0
SEC16B	SEC16B	0.392038	0	0.828412	0
RALGPS2	RALGPS2	0.46358	0	1.00372	0
FAM20B	FAM20B	0.624419	0	1.46443	0
TOR3A	TOR3A	0.369157	0	0.774893	0
ABL2	ABL2	0.406353	0	0.86247	0
SOAT1	SOAT1	0.325429	0	0.675415	0
TOR1AIP2	TOR1AIP2	0.672883	0	1.63199	0
TOR1AIP1	TOR1AIP1	0.478087	0	1.041	0
CEP350	CEP350	0.529683	0	1.17941	0
LHX4	LHX4	0.342794	0	0.71451	0
XPR1	XPR1	0.302002	0	0.623442	0
KIAA1614	KIAA1614	0.294194	0	0.606303	0
STX6	STX6	0.388122	0	0.819174	0
IER5	IER5	0.23539	6e-06	0.479776	1.20172e-05
ZNF648	ZNF648	0.295912	0	0.610067	0
GLUL	GLUL	0.298475	0	0.615689	0
RGSL1	RGSL1	0.220938	2.2e-05	0.449284	4.2005e-05
DHX9	DHX9	0.185859	0.000371	0.376089	0.000635492
LAMC1	LAMC1	0.30877	0	0.63837	0
SMG7	SMG7	0.551481	0	1.24101	0
ARPC5	ARPC5	0.494917	0	1.0851	0
TSEN15	TSEN15	0.518155	0	1.14763	0
EDEM3	EDEM3	0.448442	0	0.965497	0
FAM129A	FAM129A	-0.188409	0.000307	-0.381374	0.000529168
TRMT1L	TRMT1L	0.466197	0	1.0104	0
SWT1	SWT1	0.414151	0	0.881223	0
IVNS1ABP	IVNS1ABP	0.218651	2.6e-05	0.444478	4.93968e-05
TPR	TPR	0.3589	0	0.751245	0
C1orf27	C1orf27	0.633039	0	1.49294	0
OCLM	OCLM	0.215626	3.4e-05	0.438129	6.39085e-05
PTGS2	PTGS2	-0.179967	0.000571	-0.363897	0.00095947
PLA2G4A	PLA2G4A	-0.217225	3e-05	-0.441484	5.66601e-05
RGS18	RGS18	-0.263798	0	-0.540372	0
RGS1	RGS1	-0.231719	8e-06	-0.47201	1.58535e-05
UCHL5	UCHL5	0.565745	0	1.28249	0
TROVE2	TROVE2	0.396748	0	0.839567	0
GLRX2	GLRX2	0.563896	0	1.27706	0
CDC73	CDC73	0.396947	0	0.840039	0
CFH	CFH	0.225907	1.4e-05	0.459744	2.71486e-05
CFHR1	CFHR1	0.283182	0	0.582276	0
CFHR4	CFHR4	0.196544	0.000164	0.39827	0.0002896
CFHR2	CFHR2	0.403719	0	0.856168	0
ASPM	ASPM	0.224358	1.6e-05	0.456481	3.08867e-05
ZBTB41	ZBTB41	0.407378	0	0.864927	0
DENND1B	DENND1B	0.395727	0	0.837145	0
C1orf53	C1orf53	0.358631	0	0.750628	0
NEK7	NEK7	0.297334	0	0.613185	0
PTPRC	PTPRC	-0.237454	5e-06	-0.484148	1.00946e-05
NR5A2	NR5A2	0.411068	0	0.873791	0
ZNF281	ZNF281	0.435876	0	0.934256	0
KIF14	KIF14	0.216079	3.3e-05	0.439079	6.21124e-05
DDX59	DDX59	0.559811	0	1.26512	0
CAMSAP2	CAMSAP2	0.244494	2e-06	0.499097	4.1687e-06
KIF21B	KIF21B	0.351866	0	0.735144	0
TMEM9	TMEM9	0.462856	0	1.00188	0
TNNT2	TNNT2	0.188973	0.000294	0.382544	0.000507557
LAD1	LAD1	0.27898	0	0.573151	0
TNNI1	TNNI1	0.307653	0	0.635902	0
IPO9	IPO9	0.450445	0	0.970517	0
SHISA4	SHISA4	0.344827	0	0.719121	0
TIMM17A	TIMM17A	0.560081	0	1.2659	0
RNPEP	RNPEP	0.531244	0	1.18375	0
ARL8A	ARL8A	0.519093	0	1.1502	0
PTPN7	PTPN7	-0.186803	0.000346	-0.378045	0.000594325
LGR6	LGR6	0.181469	0.000512	0.367003	0.00086563
UBE2T	UBE2T	0.27787	0	0.570745	0
KDM5B	KDM5B	0.378496	0	0.796606	0
RABIF	RABIF	0.597394	0	1.37817	0
KLHL12	KLHL12	0.528346	0	1.1757	0
ADIPOR1	ADIPOR1	0.695498	0	1.71705	0
CYB5R1	CYB5R1	0.658951	0	1.58191	0
TMEM183A	TMEM183A	0.599715	0	1.3854	0
ADORA1	ADORA1	0.262819	0	0.538268	0
CHI3L1	CHI3L1	0.218984	2.6e-05	0.445177	4.93968e-05
ATP2B4	ATP2B4	0.228949	1.1e-05	0.46616	2.15376e-05
ZC3H11A	ZC3H11A	0.447749	0	0.963763	0
SNRPE	SNRPE	0.534861	0	1.19386	0
SOX13	SOX13	0.468088	0	1.01524	0
KISS1	KISS1	0.266316	0	0.545789	0
GOLT1A	GOLT1A	0.462918	0	1.00204	0
PLEKHA6	PLEKHA6	0.264215	0	0.541269	0
PPP1R15B	PPP1R15B	0.44756	0	0.96329	0
PIK3C2B	PIK3C2B	0.203708	9.3e-05	0.413196	0.000168107
MDM4	MDM4	0.446944	0	0.96175	0
TMEM81	TMEM81	0.540836	0	1.21067	0
RBBP5	RBBP5	0.588184	0	1.34977	0
DSTYK	DSTYK	0.429716	0	0.919097	0
NUAK2	NUAK2	0.242635	3e-06	0.495144	6.16361e-06
ELK4	ELK4	0.427155	0	0.912823	0
SLC45A3	SLC45A3	0.193174	0.000213	0.391264	0.000372278
NUCKS1	NUCKS1	0.567395	0	1.28734	0
RAB29	RAB29	0.466121	0	1.01021	0
SRGAP2	SRGAP2	0.229165	1e-05	0.466616	1.96296e-05
EIF2D	EIF2D	0.642547	0	1.525	0
DYRK3	DYRK3	0.181679	0.000504	0.367437	0.000852573
MAPKAPK2	MAPKAPK2	0.465048	0	1.00747	0
IL10	IL10	-0.253742	1e-06	-0.518817	2.13235e-06
YOD1	YOD1	0.362377	0	0.759239	0
PFKFB2	PFKFB2	0.33951	0	0.707077	0
C4BPB	C4BPB	0.480854	0	1.04819	0
C4BPA	C4BPA	0.326753	0	0.678378	0
CR1	CR1	-0.198611	0.00014	-0.402572	0.000248821
CD46	CD46	0.415411	0	0.884266	0
PLXNA2	PLXNA2	0.374505	0	0.787306	0
C1orf74	C1orf74	0.426194	0	0.910473	0
IRF6	IRF6	0.431661	0	0.923873	0
DIEXF	DIEXF	0.500244	0	1.09926	0
HHAT	HHAT	0.328622	0	0.682565	0
RCOR3	RCOR3	0.487847	0	1.06646	0
SLC30A1	SLC30A1	0.254596	1e-06	0.520643	2.13235e-06
LPGAT1	LPGAT1	0.478666	0	1.04251	0
INTS7	INTS7	0.472608	0	1.02685	0
PPP2R5A	PPP2R5A	0.5856	0	1.34189	0
NENF	NENF	0.475933	0	1.03543	0
BATF3	BATF3	-0.184424	0.000412	-0.373117	0.000702512
NSL1	NSL1	0.532517	0	1.1873	0
TATDN3	TATDN3	0.68	0	1.65823	0
FLVCR1	FLVCR1	0.388116	0	0.81916	0
ANGEL2	ANGEL2	0.543392	0	1.21791	0
RPS6KC1	RPS6KC1	0.466616	0	1.01147	0
PROX1	PROX1	0.25114	1e-06	0.513258	2.13235e-06
SMYD2	SMYD2	0.37994	0	0.799979	0
KCTD3	KCTD3	0.41439	0	0.8818	0
GPATCH2	GPATCH2	0.388494	0	0.82005	0
RRP15	RRP15	0.551624	0	1.24143	0
LYPLAL1	LYPLAL1	0.594239	0	1.36839	0
SLC30A10	SLC30A10	0.33673	0	0.700799	0
EPRS	EPRS	0.378202	0	0.79592	0
BPNT1	BPNT1	0.54665	0	1.22718	0
IARS2	IARS2	0.507513	0	1.11875	0
RAB3GAP2	RAB3GAP2	0.509382	0	1.12379	0
C1orf115	C1orf115	0.457128	0	0.987349	0
2020-03-02	2020-03-02	0.342268	0	0.713318	0
2020-03-01	2020-03-01	0.247306	2e-06	0.505083	4.1687e-06
HHIPL2	HHIPL2	0.193662	0.000205	0.392278	0.000358826
TAF1A	TAF1A	0.345396	0	0.720413	0
MIA3	MIA3	0.554959	0	1.25104	0
AIDA	AIDA	0.350287	0	0.731542	0
BROX	BROX	0.531697	0	1.18502	0
DISP1	DISP1	0.461298	0	0.997918	0
TLR5	TLR5	0.276975	0	0.568805	0
SUSD4	SUSD4	0.270434	0	0.554664	0
CAPN2	CAPN2	0.240179	4e-06	0.489928	8.1506e-06
TP53BP2	TP53BP2	0.350618	0	0.732296	0
FBXO28	FBXO28	0.445699	0	0.95864	0
DEGS1	DEGS1	0.283171	0	0.582252	0
NVL	NVL	0.510391	0	1.12652	0
CNIH4	CNIH4	0.635272	0	1.50041	0
WDR26	WDR26	0.525595	0	1.16808	0
CNIH3	CNIH3	0.330407	0	0.68657	0
DNAH14	DNAH14	0.392885	0	0.830414	0
LBR	LBR	0.332363	0	0.690965	0
ENAH	ENAH	0.284107	0	0.584288	0
SRP9	SRP9	0.620467	0	1.45153	0
EPHX1	EPHX1	0.415092	0	0.883495	0
PYCR2	PYCR2	0.62758	0	1.47483	0
SDE2	SDE2	0.415453	0	0.884368	0
H3F3A	H3F3A	0.493834	0	1.08224	0
ACBD3	ACBD3	0.468544	0	1.01641	0
LIN9	LIN9	0.246454	2e-06	0.503268	4.1687e-06
PARP1	PARP1	0.445223	0	0.957453	0
ITPKB	ITPKB	-0.187626	0.000325	-0.379751	0.000559316
PSEN2	PSEN2	0.518285	0	1.14798	0
CDC42BPA	CDC42BPA	0.275909	0	0.566497	0
ZNF678	ZNF678	0.251315	1e-06	0.513632	2.13235e-06
JMJD4	JMJD4	0.613932	0	1.43041	0
SNAP47	SNAP47	0.649094	0	1.54746	0
WNT3A	WNT3A	0.218856	2.6e-05	0.444908	4.93968e-05
ARF1	ARF1	0.696643	0	1.7215	0
C1orf35	C1orf35	0.614745	0	1.43303	0
MRPL55	MRPL55	0.649561	0	1.54908	0
GUK1	GUK1	0.527656	0	1.17378	0
IBA57	IBA57	0.473065	0	1.02802	0
OBSCN	OBSCN	0.245611	2e-06	0.501473	4.1687e-06
RHOU	RHOU	0.370641	0	0.778332	0
RNF187	RNF187	0.526403	0	1.17031	0
TRIM11	TRIM11	0.506416	0	1.1158	0
RAB4A	RAB4A	0.622618	0	1.45854	0
CCSAP	CCSAP	0.215012	3.6e-05	0.436841	6.74945e-05
ACTA1	ACTA1	0.191299	0.000246	0.38737	0.000427572
NUP133	NUP133	0.518913	0	1.1497	0
ABCB10	ABCB10	0.413066	0	0.878605	0
TAF5L	TAF5L	0.484948	0	1.05887	0
URB2	URB2	0.312059	0	0.64565	0
GALNT2	GALNT2	0.259115	1e-06	0.530319	2.13235e-06
PGBD5	PGBD5	0.243546	3e-06	0.497081	6.16361e-06
COG2	COG2	0.475781	0	1.03503	0
AGT	AGT	0.237765	5e-06	0.484808	1.00946e-05
C1orf198	C1orf198	0.335999	0	0.699151	0
TTC13	TTC13	0.506976	0	1.1173	0
ARV1	ARV1	0.607833	0	1.41095	0
C1orf131	C1orf131	0.460946	0	0.997024	0
GNPAT	GNPAT	0.616601	0	1.43901	0
EXOC8	EXOC8	0.545381	0	1.22357	0
SPRTN	SPRTN	0.449588	0	0.968368	0
EGLN1	EGLN1	0.453172	0	0.97737	0
TSNAX	TSNAX	0.665849	0	1.6065	0
SIPA1L2	SIPA1L2	0.188982	0.000294	0.382563	0.000507557
MAP10	MAP10	0.283746	0	0.583503	0
NTPCR	NTPCR	0.558567	0	1.2615	0
MLK4	MLK4	0.180877	0.000534	0.365778	0.000900448
KCNK1	KCNK1	0.273248	0	0.560741	0
COA6	COA6	0.623381	0	1.46103	0
TARBP1	TARBP1	0.419017	0	0.892998	0
IRF2BP2	IRF2BP2	0.471089	0	1.02294	0
TOMM20	TOMM20	0.656941	0	1.57483	0
RBM34	RBM34	0.51242	0	1.13201	0
ARID4B	ARID4B	0.412034	0	0.876117	0
GGPS1	GGPS1	0.581782	0	1.33031	0
TBCE	TBCE	0.657574	0	1.57706	0
B3GALNT2	B3GALNT2	0.207571	6.8e-05	0.421263	0.000124453
LYST	LYST	0.257492	1e-06	0.526841	2.13235e-06
EDARADD	EDARADD	0.182899	0.000461	0.369961	0.000783196
LGALS8	LGALS8	0.474071	0	1.03062	0
HEATR1	HEATR1	0.304571	0	0.629101	0
ACTN2	ACTN2	0.359737	0	0.753168	0
MTR	MTR	0.377929	0	0.795283	0
FH	FH	0.461966	0	0.999616	0
OPN3	OPN3	0.204298	8.8e-05	0.414427	0.000159444
CHML	CHML	0.192018	0.000233	0.388863	0.000405803
SDCCAG8	SDCCAG8	0.423369	0	0.903579	0
ZBTB18	ZBTB18	0.426504	0	0.911231	0
C1orf100	C1orf100	0.189724	0.000278	0.384102	0.000480853
ADSS	ADSS	0.426735	0	0.911796	0
C1orf101	C1orf101	0.430493	0	0.921003	0
DESI2	DESI2	0.441459	0	0.948083	0
COX20	COX20	0.421642	0	0.899375	0
HNRNPU	HNRNPU	0.233088	7e-06	0.474905	1.39383e-05
EFCAB2	EFCAB2	0.359583	0	0.752814	0
SMYD3	SMYD3	0.373889	0	0.785873	0
AHCTF1	AHCTF1	0.544747	0	1.22176	0
CNST	CNST	0.452017	0	0.974465	0
SCCPDH	SCCPDH	0.438318	0	0.940294	0
TFB2M	TFB2M	0.594445	0	1.36902	0
ZNF669	ZNF669	0.366546	0	0.768854	0
ZNF124	ZNF124	0.214455	3.8e-05	0.435673	7.11227e-05
NLRP3	NLRP3	-0.23243	8e-06	-0.473513	1.58535e-05
PGBD2	PGBD2	0.367398	0	0.770823	0
SH3BP5L	SH3BP5L	0.540302	0	1.20916	0
ZNF672	ZNF672	0.573213	0	1.30459	0
ZNF692	ZNF692	0.441897	0	0.949171	0
ACP1	ACP1	0.516031	0	1.14183	0
FAM110C	FAM110C	0.213017	4.3e-05	0.432659	8.01783e-05
TMEM18	TMEM18	0.389157	0	0.821612	0
TSSC1	TSSC1	0.426593	0	0.911449	0
TRAPPC12	TRAPPC12	0.486873	0	1.06391	0
ADI1	ADI1	0.194935	0.000186	0.394924	0.000326872
RNASEH1	RNASEH1	0.397576	0	0.841533	0
RPS7	RPS7	0.315669	0	0.653659	0
ID2	ID2	0.197109	0.000157	0.399446	0.000277462
MBOAT2	MBOAT2	0.231524	8e-06	0.471598	1.58535e-05
ASAP2	ASAP2	0.197202	0.000156	0.399639	0.00027579
ITGB1BP1	ITGB1BP1	0.343865	0	0.716939	0
CPSF3	CPSF3	0.479272	0	1.04408	0
IAH1	IAH1	0.446402	0	0.960396	0
YWHAQ	YWHAQ	0.343728	0	0.716628	0
TAF1B	TAF1B	0.304247	0	0.628386	0
GRHL1	GRHL1	0.20698	7.1e-05	0.420028	0.000129682
HPCAL1	HPCAL1	0.365439	0	0.766298	0
ODC1	ODC1	0.199842	0.000127	0.405136	0.000226633
NOL10	NOL10	0.504787	0	1.11142	0
ATP6V1C2	ATP6V1C2	0.282331	0	0.580426	0
PDIA6	PDIA6	0.19177	0.000238	0.388348	0.000414276
PQLC3	PQLC3	0.283721	0	0.583448	0
ROCK2	ROCK2	0.189007	0.000293	0.382614	0.000506001
E2F6	E2F6	0.322757	0	0.669443	0
LPIN1	LPIN1	0.200539	0.00012	0.406588	0.00021464
NBAS	NBAS	0.471891	0	1.025	0
DDX1	DDX1	0.416023	0	0.885746	0
SMC6	SMC6	0.258025	1e-06	0.527983	2.13235e-06
GEN1	GEN1	0.297355	0	0.613231	0
RDH14	RDH14	0.481416	0	1.04965	0
NT5C1B	NT5C1B	0.212435	4.5e-05	0.43144	8.37957e-05
TTC32	TTC32	0.323674	0	0.671491	0
WDR35	WDR35	0.294105	0	0.606108	0
LAPTM4A	LAPTM4A	0.386135	0	0.8145	0
SDC1	SDC1	0.359006	0	0.751489	0
PUM2	PUM2	0.294346	0	0.606636	0
HS1BP3	HS1BP3	0.290552	0	0.598338	0
ATAD2B	ATAD2B	0.279889	0	0.575123	0
UBXN2A	UBXN2A	0.348836	0	0.728236	0
SF3B6	SF3B6	0.511823	0	1.13039	0
FAM228B	FAM228B	0.263356	0	0.539422	0
TP53I3	TP53I3	0.312021	0	0.645566	0
PFN4	PFN4	0.260836	0	0.53401	0
ITSN2	ITSN2	0.243258	3e-06	0.496468	6.16361e-06
NCOA1	NCOA1	0.357516	0	0.74807	0
PTRHD1	PTRHD1	0.346652	0	0.723267	0
CENPO	CENPO	0.237939	5e-06	0.485177	1.00946e-05
DNAJC27	DNAJC27	0.332095	0	0.690362	0
DNMT3A	DNMT3A	0.238069	5e-06	0.485452	1.00946e-05
DTNB	DTNB	0.294908	0	0.607867	0
ASXL2	ASXL2	0.237386	5e-06	0.484004	1.00946e-05
RAB10	RAB10	0.304987	0	0.630018	0
HADHA	HADHA	0.439395	0	0.942962	0
HADHB	HADHB	0.33524	0	0.69744	0
EPT1	EPT1	0.379471	0	0.798883	0
SLC35F6	SLC35F6	0.30842	0	0.637597	0
CENPA	CENPA	0.196325	0.000167	0.397815	0.000294593
MAPRE3	MAPRE3	0.184794	0.000401	0.373883	0.000684743
TMEM214	TMEM214	0.380847	0	0.8021	0
AGBL5	AGBL5	0.313166	0	0.648104	0
OST4	OST4	0.405883	0	0.861345	0
PREB	PREB	0.26321	0	0.539108	0
ATRAID	ATRAID	0.462069	0	0.999878	0
CAD	CAD	0.255561	1e-06	0.522707	2.13235e-06
MPV17	MPV17	0.184945	0.000397	0.374196	0.000678289
UCN	UCN	0.198335	0.000143	0.401998	0.000253918
GTF3C2	GTF3C2	0.326181	0	0.677097	0
EIF2B4	EIF2B4	0.363619	0	0.7621	0
SNX17	SNX17	0.395211	0	0.835921	0
ZNF513	ZNF513	0.21801	2.8e-05	0.443132	5.30261e-05
PPM1G	PPM1G	0.392628	0	0.829806	0
NRBP1	NRBP1	0.323871	0	0.671931	0
IFT172	IFT172	0.293855	0	0.605561	0
ZNF512	ZNF512	0.324939	0	0.674319	0
CCDC121	CCDC121	0.31945	0	0.662069	0
GPN1	GPN1	0.430602	0	0.921271	0
SUPT7L	SUPT7L	0.391615	0	0.827412	0
SLC4A1AP	SLC4A1AP	0.358291	0	0.749848	0
MRPL33	MRPL33	0.362891	0	0.760423	0
RBKS	RBKS	0.283089	0	0.582074	0
BRE	BRE	0.343437	0	0.715968	0
PPP1CB	PPP1CB	0.304095	0	0.628051	0
SPDYA	SPDYA	0.186117	0.000364	0.376624	0.000624058
TRMT61B	TRMT61B	0.249976	1e-06	0.510774	2.13235e-06
WDR43	WDR43	0.305146	0	0.630368	0
YPEL5	YPEL5	0.410849	0	0.873264	0
LCLAT1	LCLAT1	0.285844	0	0.588069	0
GALNT14	GALNT14	0.188907	0.000295	0.382407	0.000509169
MEMO1	MEMO1	0.24865	2e-06	0.507947	4.1687e-06
DPY30	DPY30	0.421816	0	0.899798	0
SPAST	SPAST	0.285443	0	0.587196	0
SLC30A6	SLC30A6	0.312827	0	0.647352	0
YIPF4	YIPF4	0.451497	0	0.973158	0
TTC27	TTC27	0.314058	0	0.650082	0
FAM98A	FAM98A	0.289274	0	0.595548	0
FEZ2	FEZ2	0.251701	1e-06	0.514456	2.13235e-06
STRN	STRN	0.192087	0.000232	0.389006	0.000404199
HEATR5B	HEATR5B	0.181857	0.000498	0.367805	0.00084298
GPATCH11	GPATCH11	0.246642	2e-06	0.503668	4.1687e-06
CEBPZOS	CEBPZOS	0.371176	0	0.779573	0
CEBPZ	CEBPZ	0.361428	0	0.757055	0
NDUFAF7	NDUFAF7	0.378352	0	0.79627	0
RMDN2	RMDN2	0.198746	0.000138	0.402853	0.000245493
ATL2	ATL2	0.230907	9e-06	0.470295	1.77414e-05
HNRNPLL	HNRNPLL	0.182468	0.000476	0.369069	0.000807697
SRSF7	SRSF7	0.186822	0.000345	0.378084	0.000592806
GEMIN6	GEMIN6	0.411951	0	0.875917	0
DHX57	DHX57	0.266533	0	0.546256	0
MORN2	MORN2	0.276234	0	0.567201	0
SOS1	SOS1	0.184135	0.000421	0.372519	0.00071746
MAP4K3	MAP4K3	0.182189	0.000486	0.368492	0.000823938
THUMPD2	THUMPD2	0.315275	0	0.652784	0
EML4	EML4	0.280556	0	0.576571	0
COX7A2L	COX7A2L	0.414798	0	0.882785	0
MTA3	MTA3	0.305701	0	0.631593	0
THADA	THADA	0.277728	0	0.570437	0
DYNC2LI1	DYNC2LI1	0.284087	0	0.584245	0
LRPPRC	LRPPRC	0.25757	1e-06	0.527008	2.13235e-06
PPM1B	PPM1B	0.230478	9e-06	0.469388	1.77414e-05
PREPL	PREPL	0.229015	1e-05	0.466299	1.96296e-05
CAMKMT	CAMKMT	0.253922	1e-06	0.519201	2.13235e-06
SRBD1	SRBD1	0.228895	1.1e-05	0.466046	2.15376e-05
ATP6V1E2	ATP6V1E2	0.351336	0	0.733934	0
PIGF	PIGF	0.328628	0	0.682579	0
CRIPT	CRIPT	0.456298	0	0.985252	0
SOCS5	SOCS5	0.208997	6e-05	0.424245	0.000110509
MCFD2	MCFD2	0.234242	6e-06	0.477346	1.20172e-05
TTC7A	TTC7A	0.224483	1.6e-05	0.456744	3.08867e-05
CALM2	CALM2	0.295743	0	0.609696	0
PPP1R21	PPP1R21	0.291495	0	0.600399	0
ERLEC1	ERLEC1	0.254576	1e-06	0.5206	2.13235e-06
PSME4	PSME4	0.286606	0	0.589729	0
ACYP2	ACYP2	0.258329	1e-06	0.528634	2.13235e-06
SPTBN1	SPTBN1	0.231517	8e-06	0.471584	1.58535e-05
RTN4	RTN4	0.347694	0	0.725636	0
RPS27A	RPS27A	0.287939	0	0.592635	0
MTIF2	MTIF2	0.485201	0	1.05953	0
CFAP36	CFAP36	0.248222	2e-06	0.507034	4.1687e-06
PNPT1	PNPT1	0.251379	1e-06	0.513769	2.13235e-06
VRK2	VRK2	0.201507	0.000111	0.408606	0.000198982
FANCL	FANCL	0.226785	1.3e-05	0.461595	2.52764e-05
PAPOLG	PAPOLG	0.247308	2e-06	0.505087	4.1687e-06
PUS10	PUS10	0.333546	0	0.693626	0
PEX13	PEX13	0.368638	0	0.773692	0
C2orf74	C2orf74	0.315812	0	0.653977	0
CCT4	CCT4	0.331121	0	0.688174	0
COMMD1	COMMD1	0.360736	0	0.755463	0
B3GNT2	B3GNT2	0.199317	0.000132	0.404042	0.000235173
TMEM17	TMEM17	0.368868	0	0.774224	0
EHBP1	EHBP1	0.302165	0	0.623801	0
MDH1	MDH1	0.497111	0	1.09092	0
UGP2	UGP2	0.203908	9.1e-05	0.413613	0.000164608
VPS54	VPS54	0.194248	0.000196	0.393496	0.000343699
LGALSL	LGALSL	0.254096	1e-06	0.519573	2.13235e-06
AFTPH	AFTPH	0.247548	2e-06	0.505598	4.1687e-06
SERTAD2	SERTAD2	0.229623	1e-05	0.467583	1.96296e-05
CEP68	CEP68	0.258659	1e-06	0.529341	2.13235e-06
RAB1A	RAB1A	0.253334	1e-06	0.517945	2.13235e-06
ACTR2	ACTR2	0.248763	2e-06	0.508188	4.1687e-06
MEIS1	MEIS1	0.220157	2.3e-05	0.447642	4.38707e-05
ETAA1	ETAA1	0.285807	0	0.587989	0
C1D	C1D	0.384087	0	0.80969	0
WDR92	WDR92	0.206643	7.3e-05	0.419324	0.000133145
PNO1	PNO1	0.350125	0	0.731172	0
PPP3R1	PPP3R1	0.351964	0	0.735367	0
NFU1	NFU1	0.437161	0	0.937431	0
AAK1	AAK1	0.245275	2e-06	0.500758	4.1687e-06
GMCL1	GMCL1	0.205066	8.3e-05	0.416031	0.000150704
SNRNP27	SNRNP27	0.365278	0	0.765926	0
ASPRV1	ASPRV1	0.197192	0.000156	0.399619	0.00027579
PCBP1	PCBP1	0.197127	0.000157	0.399483	0.000277462
C2orf42	C2orf42	0.282364	0	0.580498	0
TIA1	TIA1	0.191175	0.000249	0.387113	0.00043264
PCYOX1	PCYOX1	0.289167	0	0.595314	0
SNRPG	SNRPG	0.278113	0	0.571271	0
FAM136A	FAM136A	0.251515	1e-06	0.514059	2.13235e-06
TEX261	TEX261	0.365455	0	0.766335	0
NAGK	NAGK	0.244457	2e-06	0.499018	4.1687e-06
MCEE	MCEE	0.367988	0	0.772188	0
MPHOSPH10	MPHOSPH10	0.37072	0	0.778515	0
ZNF638	ZNF638	0.26559	0	0.544226	0
EXOC6B	EXOC6B	0.212129	4.6e-05	0.430799	8.55439e-05
SPR	SPR	0.333095	0	0.692611	0
RAB11FIP5	RAB11FIP5	0.217986	2.8e-05	0.443081	5.30261e-05
SMYD5	SMYD5	0.232989	7e-06	0.474695	1.39383e-05
CCT7	CCT7	0.339465	0	0.706975	0
PRADC1	PRADC1	0.241398	3e-06	0.492516	6.16361e-06
ALMS1	ALMS1	0.193568	0.000207	0.392083	0.000362203
TPRKB	TPRKB	0.263088	0	0.538846	0
DUSP11	DUSP11	0.353036	0	0.737816	0
STAMBP	STAMBP	0.405327	0	0.860014	0
DGUOK	DGUOK	0.263989	0	0.540783	0
BOLA3	BOLA3	0.238977	4e-06	0.487378	8.1506e-06
MOB1A	MOB1A	0.251544	1e-06	0.514121	2.13235e-06
DCTN1	DCTN1	0.311921	0	0.645344	0
INO80B	INO80B	0.251059	1e-06	0.513085	2.13235e-06
WBP1	WBP1	0.188564	0.000303	0.381696	0.000522566
MOGS	MOGS	0.221279	2.1e-05	0.450001	4.01955e-05
TTC31	TTC31	0.235529	6e-06	0.48007	1.20172e-05
PCGF1	PCGF1	0.347057	0	0.724188	0
AUP1	AUP1	0.319717	0	0.662664	0
HTRA2	HTRA2	0.32145	0	0.666527	0
MRPL19	MRPL19	0.302819	0	0.625241	0
GCFC2	GCFC2	0.323312	0	0.670683	0
SUCLG1	SUCLG1	0.334988	0	0.696872	0
KCMF1	KCMF1	0.377063	0	0.793263	0
TGOLN2	TGOLN2	0.217795	2.8e-05	0.44268	5.30261e-05
RETSAT	RETSAT	0.196451	0.000165	0.398077	0.000291299
ELMOD3	ELMOD3	0.299013	0	0.616871	0
C2orf68	C2orf68	0.291415	0	0.600224	0
USP39	USP39	0.239352	4e-06	0.488173	8.1506e-06
POLR1A	POLR1A	0.222728	1.8e-05	0.453049	3.46301e-05
IMMT	IMMT	0.3586	0	0.750557	0
MRPL35	MRPL35	0.485717	0	1.06088	0
PTCD3	PTCD3	0.315312	0	0.652866	0
CHMP3	CHMP3	0.227292	1.2e-05	0.462664	2.34031e-05
RNF103	RNF103	0.297041	0	0.612542	0
RMND5A	RMND5A	0.192397	0.000226	0.38965	0.000394147
EIF2AK3	EIF2AK3	0.240476	4e-06	0.490559	8.1506e-06
RPIA	RPIA	0.192382	0.000227	0.389619	0.000395757
MRPS5	MRPS5	0.318136	0	0.659144	0
ZNF514	ZNF514	0.236719	5e-06	0.482591	1.00946e-05
ZNF2	ZNF2	0.250837	1e-06	0.512612	2.13235e-06
ANKRD36C	ANKRD36C	0.216636	3.1e-05	0.440247	5.84769e-05
STARD7	STARD7	0.424319	0	0.905895	0
TMEM127	TMEM127	0.383135	0	0.807458	0
CIAO1	CIAO1	0.39977	0	0.84675	0
SNRNP200	SNRNP200	0.21997	2.4e-05	0.447249	4.571e-05
ITPRIPL1	ITPRIPL1	0.18375	0.000433	0.371722	0.000737174
KANSL3	KANSL3	0.215954	3.3e-05	0.438817	6.21124e-05
LMAN2L	LMAN2L	0.320741	0	0.664946	0
CNNM4	CNNM4	0.217372	3e-05	0.441792	5.66601e-05
CNNM3	CNNM3	0.200325	0.000122	0.406142	0.000218065
ANKRD39	ANKRD39	0.205992	7.7e-05	0.417964	0.000140207
SEMA4C	SEMA4C	0.214694	3.7e-05	0.436174	6.93271e-05
ANKRD36	ANKRD36	0.183958	0.000427	0.372153	0.000727362
ANKRD36B	ANKRD36B	0.193034	0.000216	0.390973	0.000377349
COX5B	COX5B	0.216549	3.2e-05	0.440065	6.03337e-05
ACTR1B	ACTR1B	0.373954	0	0.786024	0
TMEM131	TMEM131	0.253136	1e-06	0.517521	2.13235e-06
INPP4A	INPP4A	0.245663	2e-06	0.501584	4.1687e-06
COA5	COA5	0.438297	0	0.940242	0
UNC50	UNC50	0.413705	0	0.880146	0
TSGA10	TSGA10	0.244957	2e-06	0.500082	4.1687e-06
C2orf15	C2orf15	0.241504	3e-06	0.492741	6.16361e-06
LIPT1	LIPT1	0.363013	0	0.760704	0
MITD1	MITD1	0.248335	2e-06	0.507275	4.1687e-06
MRPL30	MRPL30	0.341016	0	0.710484	0
TXNDC9	TXNDC9	0.381079	0	0.802643	0
EIF5B	EIF5B	0.335079	0	0.697078	0
REV1	REV1	0.224926	1.5e-05	0.457677	2.90219e-05
PDCL3	PDCL3	0.243752	3e-06	0.497519	6.16361e-06
RPL31	RPL31	0.310571	0	0.642354	0
TBC1D8	TBC1D8	0.285061	0	0.586364	0
CNOT11	CNOT11	0.215476	3.5e-05	0.437814	6.57239e-05
RNF149	RNF149	0.347539	0	0.725284	0
IL1R1	IL1R1	0.226006	1.4e-05	0.459953	2.71486e-05
MFSD9	MFSD9	0.23761	5e-06	0.484479	1.00946e-05
TMEM182	TMEM182	0.229927	1e-05	0.468225	1.96296e-05
MRPS9	MRPS9	0.432023	0	0.924762	0
TGFBRAP1	TGFBRAP1	0.253964	1e-06	0.519291	2.13235e-06
C2orf49	C2orf49	0.361332	0	0.756834	0
UXS1	UXS1	0.284011	0	0.584079	0
GCC2	GCC2	0.234074	7e-06	0.476991	1.39383e-05
LIMS1	LIMS1	0.257024	1e-06	0.525839	2.13235e-06
RANBP2	RANBP2	0.28398	0	0.584012	0
CCDC138	CCDC138	0.187794	0.000321	0.380099	0.000552556
2020-09-10	2020-09-10	0.266696	0	0.546607	0
SOWAHC	SOWAHC	0.274754	0	0.563998	0
LINC00116	LINC00116	0.220316	2.3e-05	0.447976	4.38707e-05
NPHP1	NPHP1	0.203039	9.8e-05	0.4118	0.000176605
BCL2L11	BCL2L11	0.181736	0.000502	0.367555	0.000849377
ANAPC1	ANAPC1	0.313261	0	0.648314	0
MERTK	MERTK	0.18829	0.000309	0.381127	0.000532556
TMEM87B	TMEM87B	0.245649	2e-06	0.501554	4.1687e-06
ZC3H8	ZC3H8	0.394314	0	0.833796	0
TTL	TTL	0.31318	0	0.648135	0
POLR1B	POLR1B	0.303128	0	0.625921	0
CHCHD5	CHCHD5	0.367856	0	0.771883	0
PAX8	PAX8	0.206603	7.3e-05	0.419241	0.000133145
CBWD2	CBWD2	0.271849	0	0.557719	0
RABL2A	RABL2A	0.286734	0	0.590008	0
SLC35F5	SLC35F5	0.319282	0	0.661695	0
ACTR3	ACTR3	0.290839	0	0.598965	0
DDX18	DDX18	0.35559	0	0.743657	0
CCDC93	CCDC93	0.263169	0	0.53902	0
INSIG2	INSIG2	0.299119	0	0.617104	0
C2orf76	C2orf76	0.305047	0	0.63015	0
DBI	DBI	0.216961	3.1e-05	0.44093	5.84769e-05
TMEM37	TMEM37	0.179986	0.00057	0.363936	0.000957894
TMEM177	TMEM177	0.373377	0	0.784683	0
PTPN4	PTPN4	0.303551	0	0.626853	0
EPB41L5	EPB41L5	0.270203	0	0.554166	0
TMEM185B	TMEM185B	0.331448	0	0.688908	0
CLASP1	CLASP1	0.290775	0	0.598825	0
NIFK	NIFK	0.466622	0	1.01149	0
TSN	TSN	0.42663	0	0.911539	0
BIN1	BIN1	0.181376	0.000515	0.36681	0.000870319
ERCC3	ERCC3	0.414436	0	0.881911	0
MAP3K2	MAP3K2	0.278079	0	0.571198	0
IWS1	IWS1	0.393063	0	0.830835	0
WDR33	WDR33	0.400702	0	0.84897	0
POLR2D	POLR2D	0.352165	0	0.735826	0
AMMECR1L	AMMECR1L	0.30005	0	0.619149	0
SAP130	SAP130	0.240599	4e-06	0.49082	8.1506e-06
UGGT1	UGGT1	0.379315	0	0.798519	0
HS6ST1	HS6ST1	0.220834	2.2e-05	0.449065	4.2005e-05
CCDC115	CCDC115	0.363443	0	0.761694	0
CCDC74B	CCDC74B	0.210434	5.3e-05	0.427251	9.80749e-05
IMP4	IMP4	0.452193	0	0.974907	0
MZT2B	MZT2B	0.286086	0	0.588596	0
PTPN18	PTPN18	0.350705	0	0.732495	0
SMPD4	SMPD4	0.260709	0	0.533738	0
FAM168B	FAM168B	0.299005	0	0.616853	0
PLEKHB2	PLEKHB2	0.25484	1e-06	0.521164	2.13235e-06
MZT2A	MZT2A	0.275267	0	0.565108	0
GPR39	GPR39	0.247694	2e-06	0.505909	4.1687e-06
CCNT2	CCNT2	0.299476	0	0.617888	0
RAB3GAP1	RAB3GAP1	0.346075	0	0.721956	0
ZRANB3	ZRANB3	0.319729	0	0.66269	0
R3HDM1	R3HDM1	0.308072	0	0.636828	0
UBXN4	UBXN4	0.312479	0	0.646581	0
DARS	DARS	0.371134	0	0.779475	0
HNMT	HNMT	0.256187	1e-06	0.524047	2.13235e-06
SPOPL	SPOPL	0.238596	4e-06	0.48657	8.1506e-06
GTDC1	GTDC1	0.217788	2.8e-05	0.442666	5.30261e-05
ACVR2A	ACVR2A	0.345554	0	0.720772	0
ORC4	ORC4	0.474933	0	1.03284	0
MBD5	MBD5	0.317358	0	0.657413	0
EPC2	EPC2	0.282961	0	0.581796	0
MMADHC	MMADHC	0.46792	0	1.01481	0
RND3	RND3	0.215057	3.6e-05	0.436935	6.74945e-05
RIF1	RIF1	0.294698	0	0.607407	0
ARL5A	ARL5A	0.371286	0	0.779828	0
STAM2	STAM2	0.345607	0	0.720892	0
FMNL2	FMNL2	0.211961	4.7e-05	0.430447	8.73084e-05
PRPF40A	PRPF40A	0.389276	0	0.821893	0
ARL6IP6	ARL6IP6	0.259541	1e-06	0.531232	2.13235e-06
GPD2	GPD2	0.215438	3.5e-05	0.437734	6.57239e-05
ACVR1	ACVR1	0.311155	0	0.643647	0
CCDC148	CCDC148	0.19063	0.000259	0.385982	0.000449152
PKP4	PKP4	0.304659	0	0.629295	0
WDSUB1	WDSUB1	0.341148	0	0.710782	0
BAZ2B	BAZ2B	0.286797	0	0.590145	0
2020-03-07	2020-03-07	0.463412	0	1.0033	0
RBMS1	RBMS1	0.323462	0	0.671018	0
TANK	TANK	0.344735	0	0.718913	0
PSMD14	PSMD14	0.405856	0	0.86128	0
TTC21B	TTC21B	0.323389	0	0.670855	0
BBS5	BBS5	0.194006	0.0002	0.392993	0.000350433
FASTKD1	FASTKD1	0.257915	1e-06	0.527747	2.13235e-06
PPIG	PPIG	0.405776	0	0.861088	0
CCDC173	CCDC173	0.179398	0.000595	0.362721	0.000998379
PHOSPHO2	PHOSPHO2	0.348848	0	0.728263	0
KLHL23	KLHL23	0.198326	0.000143	0.401979	0.000253918
SSB	SSB	0.425096	0	0.907791	0
METTL5	METTL5	0.453697	0	0.978691	0
UBR3	UBR3	0.261184	0	0.534757	0
SP5	SP5	0.22765	1.2e-05	0.463419	2.34031e-05
ERICH2	ERICH2	0.203433	9.5e-05	0.412622	0.00017154
GORASP2	GORASP2	0.468237	0	1.01562	0
TLK1	TLK1	0.385093	0	0.812052	0
METTL8	METTL8	0.373839	0	0.785757	0
DCAF17	DCAF17	0.223423	1.7e-05	0.454512	3.27554e-05
DYNC1I2	DYNC1I2	0.334288	0	0.695296	0
SLC25A12	SLC25A12	0.19569	0.000176	0.396494	0.000309971
HAT1	HAT1	0.333258	0	0.692978	0
METAP1D	METAP1D	0.375099	0	0.788688	0
ITGA6	ITGA6	0.214131	3.9e-05	0.434994	7.29322e-05
PDK1	PDK1	0.296613	0	0.611604	0
SP3	SP3	0.232588	8e-06	0.473847	1.58535e-05
OLA1	OLA1	0.381069	0	0.802619	0
CIR1	CIR1	0.532861	0	1.18826	0
SCRN3	SCRN3	0.269735	0	0.553156	0
GPR155	GPR155	0.291544	0	0.600506	0
ATF2	ATF2	0.350544	0	0.732128	0
ATP5G3	ATP5G3	0.447936	0	0.96423	0
MTX2	MTX2	0.355698	0	0.743904	0
HNRNPA3	HNRNPA3	0.272676	0	0.559505	0
NFE2L2	NFE2L2	0.232247	8e-06	0.473127	1.58535e-05
AGPS	AGPS	0.262024	0	0.536561	0
TTC30B	TTC30B	0.218356	2.7e-05	0.443858	5.11954e-05
TTC30A	TTC30A	0.221521	2.1e-05	0.45051	4.01955e-05
RBM45	RBM45	0.225746	1.4e-05	0.459405	2.71486e-05
PRKRA	PRKRA	0.402374	0	0.852957	0
DFNB59	DFNB59	0.266372	0	0.545909	0
FKBP7	FKBP7	0.183462	0.000443	0.371126	0.000753698
PLEKHA3	PLEKHA3	0.372897	0	0.783568	0
SESTD1	SESTD1	0.269458	0	0.552559	0
CWC22	CWC22	0.368753	0	0.773958	0
UBE2E3	UBE2E3	0.379485	0	0.798916	0
SSFA2	SSFA2	0.25103	1e-06	0.513024	2.13235e-06
DNAJC10	DNAJC10	0.260059	1e-06	0.532343	2.13235e-06
NCKAP1	NCKAP1	0.264182	0	0.541198	0
NUP35	NUP35	0.325094	0	0.674665	0
ZC3H15	ZC3H15	0.396981	0	0.84012	0
ITGAV	ITGAV	0.214326	3.8e-05	0.435403	7.11227e-05
WDR75	WDR75	0.431489	0	0.92345	0
ASNSD1	ASNSD1	0.415783	0	0.885166	0
ANKAR	ANKAR	0.356442	0	0.745608	0
OSGEPL1	OSGEPL1	0.321201	0	0.665971	0
ORMDL1	ORMDL1	0.368498	0	0.773368	0
PMS1	PMS1	0.295043	0	0.608162	0
C2orf88	C2orf88	0.194016	0.0002	0.393014	0.000350433
HIBCH	HIBCH	0.272121	0	0.558306	0
NAB1	NAB1	0.235953	6e-06	0.480968	1.20172e-05
GTF3C3	GTF3C3	0.250621	1e-06	0.512151	2.13235e-06
PGAP1	PGAP1	0.205259	8.2e-05	0.416433	0.000148976
SF3B1	SF3B1	0.243775	3e-06	0.497567	6.16361e-06
COQ10B	COQ10B	0.335799	0	0.6987	0
HSPD1	HSPD1	0.366518	0	0.76879	0
HSPE1	HSPE1	0.375933	0	0.79063	0
MOB4	MOB4	0.372402	0	0.782418	0
TYW5	TYW5	0.354658	0	0.741524	0
C2orf47	C2orf47	0.366268	0	0.768212	0
SPATS2L	SPATS2L	0.206409	7.4e-05	0.418835	0.000134889
BZW1	BZW1	0.222431	1.9e-05	0.452424	3.64992e-05
CLK1	CLK1	0.225936	1.4e-05	0.459805	2.71486e-05
PPIL3	PPIL3	0.257006	1e-06	0.5258	2.13235e-06
NIF3L1	NIF3L1	0.318305	0	0.65952	0
ORC2	ORC2	0.282377	0	0.580526	0
FAM126B	FAM126B	0.207954	6.5e-05	0.422064	0.000119247
NDUFB3	NDUFB3	0.383047	0	0.807251	0
CFLAR	CFLAR	0.315895	0	0.654161	0
CASP8	CASP8	0.206401	7.4e-05	0.418819	0.000134889
TRAK2	TRAK2	0.240795	3e-06	0.491236	6.16361e-06
TMEM237	TMEM237	0.235742	6e-06	0.480521	1.20172e-05
ALS2	ALS2	0.214801	3.7e-05	0.436398	6.93271e-05
SUMO1	SUMO1	0.500731	0	1.10056	0
NOP58	NOP58	0.359168	0	0.751861	0
WDR12	WDR12	0.354362	0	0.740847	0
CARF	CARF	0.2368	5e-06	0.482763	1.00946e-05
NBEAL1	NBEAL1	0.219983	2.4e-05	0.447276	4.571e-05
CYP20A1	CYP20A1	0.376003	0	0.790793	0
ABI2	ABI2	0.235929	6e-06	0.480917	1.20172e-05
PARD3B	PARD3B	0.229475	1e-05	0.46727	1.96296e-05
INO80D	INO80D	0.249172	2e-06	0.50906	4.1687e-06
NDUFS1	NDUFS1	0.298402	0	0.615529	0
EEF1B2	EEF1B2	0.347899	0	0.726103	0
FASTKD2	FASTKD2	0.409086	0	0.869026	0
CREB1	CREB1	0.182252	0.000484	0.368622	0.000820819
METTL21A	METTL21A	0.389093	0	0.821462	0
CCNYL1	CCNYL1	0.279053	0	0.57331	0
FZD5	FZD5	0.245374	2e-06	0.500969	4.1687e-06
PLEKHM3	PLEKHM3	0.199472	0.00013	0.404365	0.000231798
RPE	RPE	0.271867	0	0.557757	0
KANSL1L	KANSL1L	0.199216	0.000133	0.403832	0.0002369
LANCL1	LANCL1	0.213901	4e-05	0.434512	7.47568e-05
ATIC	ATIC	0.369831	0	0.776455	0
MREG	MREG	0.229803	1e-05	0.467963	1.96296e-05
PECR	PECR	0.253825	1e-06	0.518994	2.13235e-06
TMEM169	TMEM169	0.201473	0.000111	0.408535	0.000198982
XRCC5	XRCC5	0.377992	0	0.79543	0
SMARCAL1	SMARCAL1	0.38827	0	0.819523	0
RPL37A	RPL37A	0.382863	0	0.80682	0
ARPC2	ARPC2	0.32568	0	0.675976	0
AAMP	AAMP	0.489579	0	1.07101	0
TMBIM1	TMBIM1	0.250831	1e-06	0.512599	2.13235e-06
CTDSP1	CTDSP1	0.531505	0	1.18448	0
ZNF142	ZNF142	0.237138	5e-06	0.483479	1.00946e-05
BCS1L	BCS1L	0.411402	0	0.874595	0
RNF25	RNF25	0.415362	0	0.884148	0
STK36	STK36	0.227758	1.2e-05	0.463647	2.34031e-05
TTLL4	TTLL4	0.199304	0.000132	0.404015	0.000235173
CYP27A1	CYP27A1	0.211306	5e-05	0.429076	9.26573e-05
IHH	IHH	0.19831	0.000143	0.401946	0.000253918
CNPPD1	CNPPD1	0.409869	0	0.870908	0
FAM134A	FAM134A	0.508271	0	1.12079	0
ABCB6	ABCB6	0.208789	6.1e-05	0.42381	0.00011227
ZFAND2B	ZFAND2B	0.402333	0	0.852859	0
ATG9A	ATG9A	0.435782	0	0.934024	0
ANKZF1	ANKZF1	0.371374	0	0.780032	0
STK16	STK16	0.444848	0	0.956517	0
DNAJB2	DNAJB2	0.437259	0	0.937674	0
DNPEP	DNPEP	0.376432	0	0.791792	0
GMPPA	GMPPA	0.335972	0	0.69909	0
CHPF	CHPF	0.202189	0.000105	0.410028	0.000188732
TMEM198	TMEM198	0.189472	0.000283	0.383579	0.000489171
STK11IP	STK11IP	0.231346	8e-06	0.471222	1.58535e-05
FARSB	FARSB	0.321755	0	0.667207	0
ACSL3	ACSL3	0.278132	0	0.571313	0
WDFY1	WDFY1	0.242985	3e-06	0.495888	6.16361e-06
MRPL44	MRPL44	0.490843	0	1.07434	0
CUL3	CUL3	0.27792	0	0.570853	0
RHBDD1	RHBDD1	0.344163	0	0.717615	0
MFF	MFF	0.374169	0	0.786524	0
AGFG1	AGFG1	0.20678	7.2e-05	0.41961	0.00013143
FBXO36	FBXO36	0.248067	2e-06	0.506704	4.1687e-06
TRIP12	TRIP12	0.302615	0	0.624791	0
SP110	SP110	0.232978	7e-06	0.474672	1.39383e-05
SP100	SP100	0.250688	1e-06	0.512294	2.13235e-06
CAB39	CAB39	0.273248	0	0.560741	0
C2orf72	C2orf72	0.317069	0	0.65677	0
PSMD1	PSMD1	0.329727	0	0.685044	0
NCL	NCL	0.32503	0	0.674522	0
PTMA	PTMA	0.220637	2.2e-05	0.448651	4.2005e-05
PDE6D	PDE6D	0.306803	0	0.634025	0
COPS7B	COPS7B	0.389907	0	0.823381	0
DIS3L2	DIS3L2	0.367547	0	0.771168	0
TIGD1	TIGD1	0.252393	1e-06	0.515934	2.13235e-06
EIF4E2	EIF4E2	0.458418	0	0.990613	0
GIGYF2	GIGYF2	0.281823	0	0.579323	0
C2orf82	C2orf82	0.251059	1e-06	0.513085	2.13235e-06
NGEF	NGEF	0.336221	0	0.699651	0
ATG16L1	ATG16L1	0.417721	0	0.889856	0
DGKD	DGKD	0.277933	0	0.570881	0
USP40	USP40	0.396355	0	0.838634	0
SH3BP4	SH3BP4	0.29256	0	0.602727	0
AGAP1	AGAP1	0.193436	0.000209	0.391809	0.000365494
COPS8	COPS8	0.393028	0	0.830752	0
LRRFIP1	LRRFIP1	0.23674	5e-06	0.482635	1.00946e-05
UBE2F	UBE2F	0.4705	0	1.02143	0
SCLY	SCLY	0.251439	1e-06	0.513897	2.13235e-06
ILKAP	ILKAP	0.401648	0	0.851225	0
PER2	PER2	0.242682	3e-06	0.495244	6.16361e-06
TRAF3IP1	TRAF3IP1	0.272053	0	0.558159	0
ASB1	ASB1	0.373545	0	0.785073	0
HDAC4	HDAC4	0.298549	0	0.615852	0
NDUFA10	NDUFA10	0.544471	0	1.22098	0
ANKMY1	ANKMY1	0.353607	0	0.73912	0
DUSP28	DUSP28	0.418275	0	0.891199	0
RNPEPL1	RNPEPL1	0.370423	0	0.777827	0
CAPN10	CAPN10	0.271476	0	0.556913	0
MTERF4	MTERF4	0.43377	0	0.929062	0
PPP1R7	PPP1R7	0.403489	0	0.855619	0
ANO7	ANO7	0.191945	0.000234	0.388712	0.000407498
HDLBP	HDLBP	0.466975	0	1.01239	0
2020-09-02	2020-09-02	0.260151	1e-06	0.532541	2.13235e-06
FARP2	FARP2	0.22213	1.9e-05	0.451791	3.64992e-05
STK25	STK25	0.484929	0	1.05882	0
ATG4B	ATG4B	0.32923	0	0.683929	0
BOK	BOK	0.277069	0	0.569009	0
D2HGDH	D2HGDH	0.304422	0	0.628772	0
DTYMK	DTYMK	0.205033	8.3e-05	0.415962	0.000150704
ING5	ING5	0.391	0	0.82596	0
NEU4	NEU4	0.251618	1e-06	0.514279	2.13235e-06
THAP4	THAP4	0.377786	0	0.794949	0
TRNT1	TRNT1	0.283477	0	0.582918	0
CRBN	CRBN	0.368086	0	0.772415	0
SETMAR	SETMAR	0.283827	0	0.583679	0
SUMF1	SUMF1	0.349581	0	0.729933	0
ARL8B	ARL8B	0.407149	0	0.864378	0
EDEM1	EDEM1	0.284486	0	0.585113	0
SSUH2	SSUH2	0.249134	2e-06	0.508979	4.1687e-06
RAD18	RAD18	0.30914	0	0.639189	0
THUMPD3	THUMPD3	0.349004	0	0.728618	0
SETD5	SETD5	0.204204	8.9e-05	0.414231	0.000161122
MTMR14	MTMR14	0.493824	0	1.08221	0
BRPF1	BRPF1	0.23252	8e-06	0.473704	1.58535e-05
OGG1	OGG1	0.46151	0	0.998457	0
CAMK1	CAMK1	0.217861	2.8e-05	0.442819	5.30261e-05
TADA3	TADA3	0.432872	0	0.926851	0
ARPC4	ARPC4	0.368056	0	0.772345	0
RPUSD3	RPUSD3	0.501011	0	1.10131	0
JAGN1	JAGN1	0.508223	0	1.12066	0
IL17RC	IL17RC	0.366693	0	0.769194	0
CRELD1	CRELD1	0.31699	0	0.656595	0
PRRT3	PRRT3	0.299295	0	0.61749	0
EMC3	EMC3	0.520294	0	1.15349	0
FANCD2	FANCD2	0.182046	0.000491	0.368196	0.000832139
BRK1	BRK1	0.415995	0	0.885678	0
VHL	VHL	0.185625	0.000377	0.375604	0.00064541
IRAK2	IRAK2	0.231454	8e-06	0.47145	1.58535e-05
TATDN2	TATDN2	0.419289	0	0.893658	0
SEC13	SEC13	0.488743	0	1.06882	0
ATG7	ATG7	0.355392	0	0.743204	0
TAMM41	TAMM41	0.302629	0	0.624822	0
PPARG	PPARG	0.336847	0	0.701063	0
TSEN2	TSEN2	0.398648	0	0.844081	0
MKRN2	MKRN2	0.431012	0	0.922278	0
RAF1	RAF1	0.425308	0	0.908309	0
RPL32	RPL32	0.393525	0	0.831928	0
IQSEC1	IQSEC1	0.360653	0	0.755273	0
NUP210	NUP210	0.284237	0	0.584571	0
HDAC11	HDAC11	0.251942	1e-06	0.514971	2.13235e-06
CHCHD4	CHCHD4	0.472288	0	1.02602	0
LSM3	LSM3	0.354239	0	0.740565	0
CCDC174	CCDC174	0.406527	0	0.862887	0
MRPS25	MRPS25	0.509479	0	1.12405	0
RBSN	RBSN	0.361675	0	0.757623	0
CAPN7	CAPN7	0.261716	0	0.535899	0
METTL6	METTL6	0.330157	0	0.686009	0
EAF1	EAF1	0.341823	0	0.712311	0
HACL1	HACL1	0.346085	0	0.721978	0
BTD	BTD	0.273349	0	0.560959	0
ANKRD28	ANKRD28	0.20849	6.3e-05	0.423184	0.00011573
DPH3	DPH3	0.449636	0	0.968488	0
OXNAD1	OXNAD1	0.406137	0	0.861953	0
TBC1D5	TBC1D5	0.188938	0.000295	0.382471	0.000509169
RAB5A	RAB5A	0.249076	2e-06	0.508855	4.1687e-06
KAT2B	KAT2B	0.18118	0.000523	0.366405	0.000883353
NKIRAS1	NKIRAS1	0.417491	0	0.889299	0
RPL15	RPL15	0.399599	0	0.846343	0
THRB	THRB	0.368232	0	0.772752	0
NGLY1	NGLY1	0.384835	0	0.811446	0
OXSM	OXSM	0.487478	0	1.06549	0
CMC1	CMC1	0.42336	0	0.903557	0
STT3B	STT3B	0.385437	0	0.812859	0
CMTM8	CMTM8	0.368898	0	0.774294	0
CMTM6	CMTM6	0.220753	2.2e-05	0.448895	4.2005e-05
DYNC1LI1	DYNC1LI1	0.255772	1e-06	0.523158	2.13235e-06
CNOT10	CNOT10	0.394293	0	0.833746	0
TRIM71	TRIM71	0.286017	0	0.588446	0
GLB1	GLB1	0.308259	0	0.637241	0
TMPPE	TMPPE	0.211243	5e-05	0.428944	9.26573e-05
CRTAP	CRTAP	0.237729	5e-06	0.484731	1.00946e-05
UBP1	UBP1	0.314338	0	0.650704	0
PDCD6IP	PDCD6IP	0.260391	0	0.533056	0
STAC	STAC	0.226049	1.4e-05	0.460044	2.71486e-05
EPM2AIP1	EPM2AIP1	0.234872	6e-06	0.478679	1.20172e-05
MLH1	MLH1	0.30668	0	0.633753	0
LRRFIP2	LRRFIP2	0.36139	0	0.756968	0
PLCD1	PLCD1	0.264535	0	0.541957	0
ACAA1	ACAA1	0.391013	0	0.825991	0
MYD88	MYD88	0.228327	1.1e-05	0.464847	2.15376e-05
OXSR1	OXSR1	0.228972	1.1e-05	0.466209	2.15376e-05
XYLB	XYLB	0.393838	0	0.832669	0
ACVR2B	ACVR2B	0.265519	0	0.544073	0
WDR48	WDR48	0.347222	0	0.724563	0
GORASP1	GORASP1	0.232893	7e-06	0.474492	1.39383e-05
SLC25A38	SLC25A38	0.469945	0	1.02	0
RPSA	RPSA	0.25011	1e-06	0.51106	2.13235e-06
MYRIP	MYRIP	0.214181	3.9e-05	0.435099	7.29322e-05
EIF1B	EIF1B	0.368743	0	0.773935	0
RPL14	RPL14	0.373994	0	0.786117	0
CTNNB1	CTNNB1	0.231648	8e-06	0.47186	1.58535e-05
SEC22C	SEC22C	0.190721	0.000257	0.386171	0.000445985
SS18L2	SS18L2	0.466807	0	1.01196	0
HIGD1A	HIGD1A	0.363286	0	0.761333	0
ACKR2	ACKR2	0.239347	4e-06	0.488163	8.1506e-06
CYP8B1	CYP8B1	0.237037	5e-06	0.483265	1.00946e-05
ZNF662	ZNF662	0.181671	0.000505	0.36742	0.000854077
POMGNT2	POMGNT2	0.238238	4e-06	0.485811	8.1506e-06
ANO10	ANO10	0.200843	0.000117	0.407222	0.000209396
ABHD5	ABHD5	0.188005	0.000316	0.380537	0.000544071
TCAIM	TCAIM	0.540183	0	1.20883	0
ZNF445	ZNF445	0.207661	6.7e-05	0.421451	0.00012274
ZNF852	ZNF852	0.180033	0.000568	0.364034	0.000954742
ZNF197	ZNF197	0.186462	0.000355	0.377338	0.000609036
TMEM42	TMEM42	0.325582	0	0.675757	0
ZDHHC3	ZDHHC3	0.322518	0	0.66891	0
EXOSC7	EXOSC7	0.355096	0	0.742526	0
CDCP1	CDCP1	-0.218712	2.6e-05	-0.444606	4.93968e-05
LARS2	LARS2	0.316376	0	0.65523	0
LIMD1	LIMD1	0.184182	0.00042	0.372616	0.000715835
SACM1L	SACM1L	0.211804	4.7e-05	0.430119	8.73084e-05
RTP3	RTP3	0.276891	0	0.568624	0
LRRC2	LRRC2	0.210291	5.4e-05	0.426952	9.98532e-05
CCDC12	CCDC12	0.301154	0	0.621576	0
NBEAL2	NBEAL2	-0.187179	0.000336	-0.378824	0.000577923
SETD2	SETD2	0.190713	0.000258	0.386154	0.000447518
KLHL18	KLHL18	0.201742	0.000109	0.409096	0.000195648
PTPN23	PTPN23	0.290359	0	0.597917	0
SCAP	SCAP	0.372363	0	0.782327	0
ELP6	ELP6	0.421246	0	0.898412	0
SMARCC1	SMARCC1	0.192198	0.00023	0.389237	0.000400896
DHX30	DHX30	0.359964	0	0.753689	0
CDC25A	CDC25A	0.238442	4e-06	0.486243	8.1506e-06
ZNF589	ZNF589	0.216984	3.1e-05	0.440978	5.84769e-05
NME6	NME6	0.279062	0	0.573329	0
CCDC51	CCDC51	0.418882	0	0.892671	0
TMA7	TMA7	0.405407	0	0.860205	0
SHISA5	SHISA5	0.383753	0	0.808907	0
UQCRC1	UQCRC1	0.436342	0	0.935407	0
SLC26A6	SLC26A6	0.40938	0	0.869732	0
NCKIPSD	NCKIPSD	0.322734	0	0.669392	0
IP6K2	IP6K2	0.288653	0	0.594192	0
PRKAR2A	PRKAR2A	0.363463	0	0.761741	0
SLC25A20	SLC25A20	0.44018	0	0.944908	0
ARIH2OS	ARIH2OS	0.308185	0	0.637077	0
ARIH2	ARIH2	0.43747	0	0.938195	0
WDR6	WDR6	0.228506	1.1e-05	0.465225	2.15376e-05
NDUFAF3	NDUFAF3	0.464303	0	1.00557	0
IMPDH2	IMPDH2	0.223628	1.7e-05	0.454944	3.27554e-05
QRICH1	QRICH1	0.28925	0	0.595495	0
QARS	QARS	0.27535	0	0.565287	0
USP19	USP19	0.361662	0	0.757593	0
LAMB2	LAMB2	0.295278	0	0.608677	0
CCDC71	CCDC71	0.432106	0	0.924967	0
KLHDC8B	KLHDC8B	0.253523	1e-06	0.518348	2.13235e-06
C3orf62	C3orf62	0.26187	0	0.53623	0
USP4	USP4	0.251504	1e-06	0.514035	2.13235e-06
GPX1	GPX1	0.331847	0	0.689805	0
RHOA	RHOA	0.334646	0	0.696102	0
TCTA	TCTA	0.239201	4e-06	0.487853	8.1506e-06
AMT	AMT	0.385509	0	0.813029	0
NICN1	NICN1	0.422798	0	0.902188	0
DAG1	DAG1	0.190486	0.000262	0.385683	0.000454098
APEH	APEH	0.446463	0	0.960548	0
MST1	MST1	0.364971	0	0.765218	0
RNF123	RNF123	0.255842	1e-06	0.523308	2.13235e-06
GMPPB	GMPPB	0.211118	5e-05	0.428682	9.26573e-05
IP6K1	IP6K1	0.311521	0	0.644458	0
TRAIP	TRAIP	0.204171	8.9e-05	0.414162	0.000161122
MST1R	MST1R	-0.268267	0	-0.549991	0
MON1A	MON1A	0.46752	0	1.01378	0
RBM5	RBM5	0.198785	0.000138	0.402934	0.000245493
GNAT1	GNAT1	0.278355	0	0.571796	0
SLC38A3	SLC38A3	0.280205	0	0.575809	0
GNAI2	GNAI2	0.28739	0	0.591438	0
IFRD2	IFRD2	0.507492	0	1.11869	0
HYAL3	HYAL3	0.261371	0	0.535159	0
HYAL1	HYAL1	0.302262	0	0.624014	0
NAT6	NAT6	0.372622	0	0.782929	0
TUSC2	TUSC2	0.429018	0	0.917385	0
RASSF1	RASSF1	0.272466	0	0.559051	0
NPRL2	NPRL2	0.495419	0	1.08643	0
CYB561D2	CYB561D2	0.36431	0	0.763693	0
TMEM115	TMEM115	0.418091	0	0.890753	0
C3orf18	C3orf18	0.214439	3.8e-05	0.435639	7.11227e-05
HEMK1	HEMK1	0.488401	0	1.06792	0
MAPKAPK3	MAPKAPK3	0.193516	0.000208	0.391975	0.000363911
RBM15B	RBM15B	0.258993	1e-06	0.530057	2.13235e-06
RAD54L2	RAD54L2	0.345653	0	0.720997	0
TEX264	TEX264	0.396833	0	0.839769	0
RRP9	RRP9	0.39353	0	0.83194	0
GPR62	GPR62	0.23357	7e-06	0.475924	1.39383e-05
ABHD14B	ABHD14B	0.364141	0	0.763303	0
ABHD14A	ABHD14A	0.410112	0	0.871492	0
ACY1	ACY1	0.328568	0	0.682444	0
RPL29	RPL29	0.376926	0	0.792943	0
DUSP7	DUSP7	0.181156	0.000524	0.366355	0.000884847
POC1A	POC1A	0.359317	0	0.752203	0
ALAS1	ALAS1	0.250853	1e-06	0.512646	2.13235e-06
TWF2	TWF2	0.263629	0	0.540009	0
WDR82	WDR82	0.22102	2.1e-05	0.449456	4.01955e-05
GLYCTK	GLYCTK	0.400095	0	0.847524	0
DNAH1	DNAH1	0.181558	0.000509	0.367187	0.000860652
BAP1	BAP1	0.521738	0	1.15745	0
PHF7	PHF7	0.379817	0	0.799692	0
NISCH	NISCH	0.265687	0	0.544435	0
SMIM4	SMIM4	0.305315	0	0.630741	0
PBRM1	PBRM1	0.237847	5e-06	0.484982	1.00946e-05
GNL3	GNL3	0.346404	0	0.722703	0
GLT8D1	GLT8D1	0.427556	0	0.913804	0
SPCS1	SPCS1	0.449767	0	0.968816	0
ITIH1	ITIH1	0.330816	0	0.687489	0
ITIH3	ITIH3	0.285531	0	0.587388	0
ITIH4	ITIH4	0.312842	0	0.647385	0
TMEM110	TMEM110	0.395696	0	0.837071	0
SFMBT1	SFMBT1	0.39184	0	0.827944	0
RFT1	RFT1	0.371994	0	0.781471	0
TKT	TKT	0.26768	0	0.548726	0
DCP1A	DCP1A	0.22122	2.1e-05	0.449877	4.01955e-05
CHDH	CHDH	0.253361	1e-06	0.518002	2.13235e-06
ACTR8	ACTR8	0.227433	1.2e-05	0.462962	2.34031e-05
SELK	SELK	0.451547	0	0.973284	0
WNT5A	WNT5A	0.203089	9.8e-05	0.411905	0.000176605
CCDC66	CCDC66	0.207191	7e-05	0.420469	0.000127931
HESX1	HESX1	0.260731	0	0.533785	0
APPL1	APPL1	0.18657	0.000352	0.377562	0.000604159
ASB14	ASB14	0.221017	2.1e-05	0.44945	4.01955e-05
PDE12	PDE12	0.376828	0	0.792715	0
ARF4	ARF4	0.247883	2e-06	0.506312	4.1687e-06
FLNB	FLNB	0.195969	0.000172	0.397074	0.00030317
ABHD6	ABHD6	0.475219	0	1.03358	0
RPP14	RPP14	0.499293	0	1.09673	0
PXK	PXK	0.233811	7e-06	0.476434	1.39383e-05
PDHB	PDHB	0.46439	0	1.00579	0
KCTD6	KCTD6	0.418309	0	0.891281	0
ACOX2	ACOX2	0.41628	0	0.886368	0
FHIT	FHIT	0.292168	0	0.60187	0
THOC7	THOC7	0.40073	0	0.849037	0
ATXN7	ATXN7	0.197279	0.000155	0.3998	0.000274212
PSMD6	PSMD6	0.494359	0	1.08363	0
MAGI1	MAGI1	0.183277	0.000449	0.370743	0.000763653
SLC25A26	SLC25A26	0.417158	0	0.888493	0
LRIG1	LRIG1	0.261239	0	0.534875	0
SUCLG2	SUCLG2	0.261624	0	0.535702	0
TMF1	TMF1	0.196331	0.000167	0.397827	0.000294593
UBA3	UBA3	0.257208	1e-06	0.526233	2.13235e-06
ARL6IP5	ARL6IP5	0.20302	9.8e-05	0.411761	0.000176605
GPR27	GPR27	-0.21896	2.6e-05	-0.445127	4.93968e-05
RYBP	RYBP	0.340364	0	0.709008	0
SHQ1	SHQ1	0.376101	0	0.791021	0
PPP4R2	PPP4R2	0.466139	0	1.01025	0
ZNF717	ZNF717	0.277128	0	0.569137	0
GBE1	GBE1	0.247589	2e-06	0.505685	4.1687e-06
CHMP2B	CHMP2B	0.307818	0	0.636266	0
CGGBP1	CGGBP1	0.321254	0	0.66609	0
ZNF654	ZNF654	0.257196	1e-06	0.526207	2.13235e-06
C3orf38	C3orf38	0.368982	0	0.774488	0
NSUN3	NSUN3	0.284124	0	0.584325	0
ARL6	ARL6	0.312065	0	0.645663	0
MINA	MINA	0.250309	1e-06	0.511485	2.13235e-06
CLDND1	CLDND1	0.317022	0	0.656666	0
CPOX	CPOX	0.299881	0	0.618778	0
ST3GAL6	ST3GAL6	0.234457	6e-06	0.477801	1.20172e-05
DCBLD2	DCBLD2	0.270104	0	0.553952	0
CMSS1	CMSS1	0.307874	0	0.63639	0
TBC1D23	TBC1D23	0.338716	0	0.705283	0
NIT2	NIT2	0.281946	0	0.57959	0
LNP1	LNP1	0.35101	0	0.73319	0
TFG	TFG	0.407919	0	0.866225	0
SENP7	SENP7	0.184478	0.000411	0.373229	0.000700884
TRMT10C	TRMT10C	0.378449	0	0.796496	0
PCNP	PCNP	0.313768	0	0.649439	0
ZBTB11	ZBTB11	0.233404	7e-06	0.475573	1.39383e-05
RPL24	RPL24	0.204509	8.7e-05	0.414868	0.000157706
CEP97	CEP97	0.247929	2e-06	0.50641	4.1687e-06
ALCAM	ALCAM	0.232594	8e-06	0.47386	1.58535e-05
DZIP3	DZIP3	0.256236	1e-06	0.524151	2.13235e-06
PHLDB2	PHLDB2	0.24066	4e-06	0.490949	8.1506e-06
ABHD10	ABHD10	0.469081	0	1.01778	0
ATG3	ATG3	0.407745	0	0.865807	0
SLC35A5	SLC35A5	0.298583	0	0.615926	0
GTPBP8	GTPBP8	0.289386	0	0.595792	0
CFAP44	CFAP44	0.206969	7.1e-05	0.420005	0.000129682
SPICE1	SPICE1	0.271326	0	0.556589	0
NAA50	NAA50	0.408095	0	0.866647	0
ATP6V1A	ATP6V1A	0.32441	0	0.673136	0
GRAMD1C	GRAMD1C	0.205502	8e-05	0.416941	0.000145429
ZDHHC23	ZDHHC23	0.280693	0	0.576868	0
ZBTB20	ZBTB20	0.231244	9e-06	0.471007	1.77414e-05
B4GALT4	B4GALT4	0.259863	1e-06	0.531923	2.13235e-06
TMEM39A	TMEM39A	0.29569	0	0.60958	0
POGLUT1	POGLUT1	0.208352	6.3e-05	0.422896	0.00011573
TIMMDC1	TIMMDC1	0.45355	0	0.978321	0
PLA1A	PLA1A	0.194465	0.000193	0.393947	0.000338593
COX17	COX17	0.221251	2.1e-05	0.449942	4.01955e-05
GSK3B	GSK3B	0.341852	0	0.712376	0
LRRC58	LRRC58	0.261397	0	0.535215	0
NDUFB4	NDUFB4	0.371619	0	0.7806	0
RABL3	RABL3	0.417038	0	0.888202	0
GTF2E1	GTF2E1	0.284646	0	0.585461	0
POLQ	POLQ	0.208105	6.5e-05	0.422379	0.000119247
GOLGB1	GOLGB1	0.24633	2e-06	0.503004	4.1687e-06
IQCB1	IQCB1	0.215097	3.6e-05	0.437019	6.74945e-05
CCDC58	CCDC58	0.352406	0	0.736377	0
FAM162A	FAM162A	0.242859	3e-06	0.49562	6.16361e-06
WDR5B	WDR5B	0.306964	0	0.63438	0
KPNA1	KPNA1	0.305196	0	0.630479	0
DTX3L	DTX3L	0.207972	6.5e-05	0.422101	0.000119247
HSPBAP1	HSPBAP1	0.309227	0	0.639381	0
DIRC2	DIRC2	0.273612	0	0.561528	0
PDIA5	PDIA5	0.201061	0.000115	0.407676	0.00020596
SEC22A	SEC22A	0.321341	0	0.666284	0
CCDC14	CCDC14	0.20417	8.9e-05	0.41416	0.000161122
UMPS	UMPS	0.340392	0	0.709072	0
ZNF148	ZNF148	0.316417	0	0.655321	0
SNX4	SNX4	0.346144	0	0.722112	0
OSBPL11	OSBPL11	0.242921	3e-06	0.495752	6.16361e-06
SLC41A3	SLC41A3	0.233388	7e-06	0.475539	1.39383e-05
ZXDC	ZXDC	0.243957	3e-06	0.497954	6.16361e-06
TXNRD3	TXNRD3	0.30498	0	0.630002	0
CHCHD6	CHCHD6	0.179443	0.000593	0.362814	0.00099524
TPRA1	TPRA1	0.34758	0	0.725377	0
MCM2	MCM2	0.250734	1e-06	0.512392	2.13235e-06
ABTB1	ABTB1	0.198108	0.000145	0.401525	0.000257172
SEC61A1	SEC61A1	0.311112	0	0.643552	0
RUVBL1	RUVBL1	0.318381	0	0.659689	0
EEFSEC	EEFSEC	0.375559	0	0.789759	0
RPN1	RPN1	0.395744	0	0.837185	0
RAB7A	RAB7A	0.492489	0	1.07868	0
ACAD9	ACAD9	0.454931	0	0.981801	0
RAB43	RAB43	0.250031	1e-06	0.510892	2.13235e-06
ISY1	ISY1	0.230458	9e-06	0.469346	1.77414e-05
CNBP	CNBP	0.481595	0	1.05012	0
COPG1	COPG1	0.389539	0	0.822513	0
HMCES	HMCES	0.404517	0	0.858076	0
H1FX	H1FX	0.188959	0.000294	0.382515	0.000507557
MBD4	MBD4	0.34288	0	0.714705	0
IFT122	IFT122	0.276828	0	0.568487	0
PIK3R4	PIK3R4	0.32547	0	0.675506	0
ATP2C1	ATP2C1	0.303785	0	0.627368	0
ASTE1	ASTE1	0.364334	0	0.763748	0
NUDT16	NUDT16	0.423949	0	0.904993	0
MRPL3	MRPL3	0.387065	0	0.816686	0
DNAJC13	DNAJC13	0.2871	0	0.590806	0
ACAD11	ACAD11	0.249701	1e-06	0.510188	2.13235e-06
UBA5	UBA5	0.455083	0	0.982185	0
NPHP3	NPHP3	0.197982	0.000147	0.401263	0.000260508
CDV3	CDV3	0.330585	0	0.68697	0
TOPBP1	TOPBP1	0.259626	1e-06	0.531415	2.13235e-06
SRPRB	SRPRB	0.256055	1e-06	0.523764	2.13235e-06
RYK	RYK	0.285782	0	0.587934	0
ANAPC13	ANAPC13	0.446907	0	0.961657	0
CEP63	CEP63	0.399053	0	0.845044	0
MSL2	MSL2	0.26553	0	0.544097	0
PCCB	PCCB	0.192296	0.000228	0.38944	0.000397455
NCK1	NCK1	0.225187	1.5e-05	0.458227	2.90219e-05
DBR1	DBR1	0.238373	4e-06	0.486097	8.1506e-06
ARMC8	ARMC8	0.352579	0	0.736772	0
CEP70	CEP70	0.337688	0	0.702961	0
PIK3CB	PIK3CB	0.305805	0	0.631822	0
MRPS22	MRPS22	0.509637	0	1.12448	0
COPB2	COPB2	0.323732	0	0.671621	0
RNF7	RNF7	0.427946	0	0.914759	0
TFDP2	TFDP2	0.425229	0	0.908116	0
XRN1	XRN1	0.212116	4.6e-05	0.430772	8.55439e-05
ATR	ATR	0.198288	0.000143	0.4019	0.000253918
U2SURP	U2SURP	0.191578	0.000241	0.38795	0.000419213
C3orf58	C3orf58	0.202963	9.9e-05	0.411642	0.000178365
PLOD2	PLOD2	0.247376	2e-06	0.505232	4.1687e-06
PLSCR4	PLSCR4	0.18463	0.000406	0.373544	0.00069305
ZIC4	ZIC4	0.227023	1.3e-05	0.462097	2.52764e-05
ZIC1	ZIC1	0.203116	9.7e-05	0.411961	0.000174987
HLTF	HLTF	0.267123	0	0.547526	0
HPS3	HPS3	0.332645	0	0.691599	0
WWTR1	WWTR1	0.185457	0.000382	0.375256	0.000653533
COMMD2	COMMD2	0.409507	0	0.870037	0
RNF13	RNF13	0.320673	0	0.664794	0
TSC22D2	TSC22D2	0.298716	0	0.616218	0
SERP1	SERP1	0.560164	0	1.26614	0
EIF2A	EIF2A	0.402197	0	0.852534	0
SELT	SELT	0.467871	0	1.01468	0
SIAH2	SIAH2	0.300414	0	0.619949	0
MBNL1	MBNL1	0.245318	2e-06	0.50085	4.1687e-06
RAP2B	RAP2B	0.184485	0.000411	0.373244	0.000700884
ARHGEF26	ARHGEF26	0.217137	3e-05	0.441299	5.66601e-05
DHX36	DHX36	0.336122	0	0.699428	0
C3orf33	C3orf33	0.269192	0	0.551985	0
[truncated: 7,162 more rows]
