# Supplementary material for: Multi-Omics Integrative Analysis Uncovers Molecular Subtypes and mRNAs as Therapeutic Targets for Liver Cancer
Source: Front Med (Lausanne). 2021 May 24;8:654635. doi: 10.3389/fmed.2021.654635 (PMC8183685; doi:10.3389/fmed.2021.654635)
Supplement: Supplementary Table 2 — 6181 METCor genes for liver cancer. [file Table_2.XLSX]

## Sheet: Sheet1
MetProbe	ExpGene	Cor	Cor.pvalue	Z_value	p_adj
cg00001349	MAEL	-0.264444	0	-0.541761	0
cg00001446	ELOVL1	-0.247552	2e-06	-0.505607	1.6e-05
cg00005543	ERMARD	-0.244817	2e-06	-0.499784	1.6e-05
cg00007032	MTUS2	0.217603	2.9e-05	0.442277	0.000183
cg00007076	ADHFE1	-0.291562	0	-0.600545	0
cg00009293	AEBP1	0.247573	2e-06	0.505651	1.6e-05
cg00010947	MRPS18C	-0.204234	8.9e-05	-0.414294	0.000502
cg00012386	SNAP47	0.25424	1e-06	0.519881	8e-06
cg00013410	MED13	-0.225329	1.5e-05	-0.458526	0.000101
cg00013475	DYSF	-0.25593	1e-06	-0.523496	8e-06
cg00015024	CCNJ	-0.629907	0	-1.48252	0
cg00016841	SLC5A2	0.297037	0	0.612533	0
cg00019093	UBL3	-0.261725	0	-0.535919	0
cg00019463	RNF111	-0.23559	6e-06	-0.4802	4.3e-05
cg00019495	HOPX	0.24746	2e-06	0.505411	1.6e-05
cg00021108	RIN3	-0.204753	8.5e-05	-0.415377	0.000482
cg00022688	ACSL5	-0.45615	0	-0.984878	0
cg00023168	ZNF226	-0.211487	4.9e-05	-0.429455	0.000294
cg00023464	CARKD	-0.268376	0	-0.550226	0
cg00024382	RASL10B	-0.278894	0	-0.572965	0
cg00028487	ZNF808	-0.497012	0	-1.09066	0
cg00028678	ARHGEF4	0.516692	0	1.14363	0
cg00030291	ICA1	-0.341099	0	-0.710671	0
cg00032205	TSPYL5	-0.563354	0	-1.27547	0
cg00034039	C9orf85	0.233898	7e-06	0.476618	5e-05
cg00034416	FDPS	-0.231378	8e-06	-0.47129	5.6e-05
cg00036871	INHA	-0.215977	3.3e-05	-0.438865	0.000205
cg00037186	RRAD	-0.273407	0	-0.561085	0
cg00037681	PCED1B	-0.548604	0	-1.23276	0
cg00039177	CUTA	-0.211968	4.7e-05	-0.430462	0.000283
cg00040588	MXRA8	0.201206	0.000113	0.407978	0.000621
cg00041047	SLC6A16	0.210655	5.2e-05	0.427713	0.00031
cg00041401	PTPN22	-0.612255	0	-1.42504	0
cg00042356	PARK7	-0.252495	1e-06	-0.516152	8e-06
cg00043095	SGPP2	-0.291964	0	-0.601424	0
cg00043599	BTBD19	-0.393123	0	-0.830977	0
cg00043788	VSX1	0.228005	1.1e-05	0.464168	7.6e-05
cg00044097	FHL2	0.27546	0	0.565525	0
cg00045753	PHF19	-0.223561	1.7e-05	-0.454803	0.000113
cg00045762	TENM2	0.29257	0	0.602749	0
cg00049718	CSDE1	-0.376109	0	-0.79104	0
cg00053927	MCF2L	0.206909	7.1e-05	0.41988	0.00041
cg00054525	CYBA	-0.821256	0	-2.32133	0
cg00055981	GPSM1	0.388058	0	0.819023	0
cg00056985	TMEM246	-0.331334	0	-0.688652	0
cg00058786	WNT10B	0.223037	1.8e-05	0.4537	0.000119
cg00058923	KLHDC9	-0.336058	0	-0.699284	0
cg00059240	PFKP	0.310608	0	0.642436	0
cg00061039	F11	-0.452561	0	-0.975832	0
cg00061695	NLGN2	0.285199	0	0.586665	0
cg00062356	OS9	-0.225039	1.5e-05	-0.457915	0.000101
cg00064020	AP2M1	-0.224875	1.5e-05	-0.45757	0.000101
cg00065957	FAM159A	-0.25738	1e-06	-0.526601	8e-06
cg00071250	FASLG	-0.399279	0	-0.845582	0
cg00071887	LOXL1	0.345986	0	0.721753	0
cg00072720	CLDN7	-0.323835	0	-0.671851	0
cg00073771	OAT	-0.282452	0	-0.580689	0
cg00074184	SLC22A15	-0.330289	0	-0.686305	0
cg00074379	HAX1	-0.20097	0.000116	-0.407486	0.000635
cg00075589	BCS1L	0.289982	0	0.597093	0
cg00080060	SDK1	0.629621	0	1.48158	0
cg00081084	TBCB	-0.257981	1e-06	-0.527888	8e-06
cg00082491	CSNK2B	-0.23822	4e-06	-0.485772	3e-05
cg00082491	GPANK1	-0.31597	0	-0.654328	0
cg00082497	MARCKSL1	-0.282819	0	-0.581487	0
cg00083042	KIAA1462	0.340418	0	0.70913	0
cg00083059	MOCS1	-0.223651	1.7e-05	-0.454992	0.000113
cg00083616	KRTDAP	0.267718	0	0.548808	0
cg00083765	NRBP2	-0.226684	1.3e-05	-0.461382	8.8e-05
cg00084432	SPG20	0.400982	0	0.849637	0
cg00085448	OAS2	-0.274916	0	-0.564348	0
cg00085732	SLC13A2	0.245123	2e-06	0.500435	1.6e-05
cg00086670	AS3MT	-0.240656	4e-06	-0.490941	3e-05
cg00087884	TNFRSF25	-0.463284	0	-1.00297	0
cg00088428	RFPL4B	-0.505939	0	-1.11451	0
cg00088885	SPP1	-0.394553	0	-0.834362	0
cg00089915	SGIP1	-0.21424	3.9e-05	-0.435222	0.00024
cg00094944	ZNF823	-0.213807	4e-05	-0.434315	0.000245
cg00095930	ACACB	-0.470498	0	-1.02142	0
cg00096806	TANC2	0.382496	0	0.80596	0
cg00096845	ZNF195	-0.220637	2.2e-05	-0.448651	0.000142
cg00096922	DLX5	-0.299836	0	-0.618679	0
cg00097626	SLC41A1	-0.405476	0	-0.86037	0
cg00102955	CA14	-0.474773	0	-1.03243	0
cg00106073	LMNA	-0.240484	4e-06	-0.490576	3e-05
cg00107629	DGKZ	-0.285499	0	-0.587318	0
cg00108944	CAPS2	-0.255105	1e-06	-0.521731	8e-06
cg00108944	GLIPR1L2	-0.195425	0.000179	-0.395943	0.000936
cg00112723	ATG9A	-0.252914	1e-06	-0.517047	8e-06
cg00112780	HIST3H2A	-0.434227	0	-0.930188	0
cg00113050	LZTS2	-0.416884	0	-0.887829	0
cg00114084	AK2	-0.324977	0	-0.674404	0
cg00114383	NFATC2IP	-0.228294	1.1e-05	-0.464778	7.6e-05
cg00117651	RIBC2	-0.214846	3.7e-05	-0.436493	0.000228
cg00120932	TRIM31	-0.395464	0	-0.836521	0
cg00123104	CLSTN1	-0.258157	1e-06	-0.528266	8e-06
cg00124375	DDAH2	-0.33997	0	-0.708117	0
cg00129651	RAPGEFL1	0.315207	0	0.652633	0
cg00130180	DTYMK	-0.205041	8.3e-05	-0.415978	0.000472
cg00131899	CCDC109B	-0.219779	2.4e-05	-0.446848	0.000154
cg00135497	LRAT	0.206652	7.3e-05	0.419343	0.00042
cg00136105	GNPTAB	-0.19962	0.000129	-0.404674	0.000699
cg00136947	NELL2	-0.19998	0.000125	-0.405423	0.00068
cg00138126	PMEPA1	0.609712	0	1.41693	0
cg00140501	CHMP7	-0.204403	8.8e-05	-0.414647	0.000497
cg00140502	ZNF251	-0.228465	1.1e-05	-0.465139	7.6e-05
cg00141162	HCLS1	-0.70315	0	-1.74701	0
cg00142670	LRRC73	-0.283447	0	-0.582852	0
cg00143809	PLXNB2	-0.45089	0	-0.971634	0
cg00143998	HIST3H2BB	-0.29866	0	-0.616095	0
cg00144414	ACSF3	0.410762	0	0.873055	0
cg00147095	SHC1	-0.270349	0	-0.554481	0
cg00149213	SLAMF1	-0.196288	0.000168	-0.397738	0.000886
cg00149397	TPST2	-0.245011	2e-06	-0.500196	1.6e-05
cg00149976	MGLL	-0.224536	1.6e-05	-0.456856	0.000107
cg00150882	AADAT	-0.248898	2e-06	-0.508475	1.6e-05
cg00151914	RASL10B	-0.309124	0	-0.639153	0
cg00154357	ZIC1	-0.636857	0	-1.50574	0
cg00155700	ZKSCAN5	-0.229826	1e-05	-0.468012	6.9e-05
cg00156194	HRASLS2	-0.384859	0	-0.811502	0
cg00156336	EVA1A	-0.412826	0	-0.878026	0
cg00157796	FNDC1	-0.199186	0.000133	-0.40377	0.000718
cg00159289	MOGAT3	-0.773526	0	-2.05809	0
cg00159503	PUF60	-0.407626	0	-0.865522	0
cg00161931	MTDH	-0.214574	3.8e-05	-0.435922	0.000234
cg00162401	GSTA4	-0.33366	0	-0.693882	0
cg00164898	MAPK11	-0.198209	0.000144	-0.401735	0.000772
cg00165639	PERP	-0.290006	0	-0.597146	0
cg00169373	C3orf18	-0.387649	0	-0.818061	0
cg00171084	AMPD2	-0.258681	1e-06	-0.529389	8e-06
cg00175901	OAS2	-0.200609	0.000119	-0.406734	0.00065
cg00176496	PITPNM3	0.247468	2e-06	0.505428	1.6e-05
cg00178359	MT1E	-0.330393	0	-0.686539	0
cg00178728	GPR125	-0.228721	1.1e-05	-0.465679	7.6e-05
cg00178864	MGARP	-0.206478	7.4e-05	-0.418979	0.000425
cg00179423	VPS28	0.237904	5e-06	0.485102	3.7e-05
cg00180012	LACE1	0.291041	0	0.599406	0
cg00181054	GPR180	-0.379138	0	-0.798105	0
cg00191477	GPC6	-0.28981	0	-0.596718	0
cg00193613	C1QTNF1	0.619945	0	1.44983	0
cg00197495	PPP1R3C	-0.195108	0.000184	-0.395284	0.000959
cg00197517	C18orf42	0.219895	2.4e-05	0.447092	0.000154
cg00201025	DZIP1L	-0.286386	0	-0.58925	0
cg00203456	ZSCAN16	-0.197092	0.000157	-0.39941	0.000834
cg00204159	FAM83G	-0.209078	6e-05	-0.424414	0.000352
cg00204249	DNAH17	-0.368361	0	-0.773051	0
cg00204748	FAR2	0.353393	0	0.738631	0
cg00204802	ATP11A	0.303491	0	0.626721	0
cg00207731	FURIN	-0.69443	0	-1.71292	0
cg00210144	EIF5A	-0.227241	1.2e-05	-0.462557	8.2e-05
cg00213643	SPG7	0.286248	0	0.588949	0
cg00215587	MKRN3	-0.671835	0	-1.62816	0
cg00217444	TMEM33	0.202124	0.000105	0.409892	0.000581
cg00218149	CASP16	-0.292642	0	-0.602907	0
cg00218404	MTCL1	0.324366	0	0.673038	0
cg00219303	TRIOBP	-0.211788	4.8e-05	-0.430085	0.000289
cg00219330	C11orf57	-0.311907	0	-0.645313	0
cg00220102	ABAT	0.285888	0	0.588165	0
cg00220455	TBC1D10C	-0.500568	0	-1.10013	0
cg00220721	PRR5L	0.38049	0	0.801265	0
cg00221668	PKP3	-0.430938	0	-0.922096	0
cg00226984	KLHL30	-0.628222	0	-1.47695	0
cg00229245	DCLK2	-0.203644	9.3e-05	-0.413063	0.000522
cg00229368	EPHB3	-0.231893	8e-06	-0.472378	5.6e-05
cg00231920	VPS16	0.206642	7.3e-05	0.419322	0.00042
cg00233079	SGMS2	-0.259194	1e-06	-0.530488	8e-06
cg00235367	ZIC4	-0.295438	0	-0.609028	0
cg00235657	DNAH17	0.308434	0	0.637628	0
cg00236832	RARA	-0.291004	0	-0.599326	0
cg00237010	NINJ2	-0.214236	3.9e-05	-0.435214	0.00024
cg00237391	DEF6	-0.520936	0	-1.15525	0
cg00239071	SLC25A47	-0.798515	0	-2.189	0
cg00239353	IL32	-0.415864	0	-0.885361	0
cg00243272	PLXNB2	-0.428468	0	-0.916037	0
cg00244517	ARL9	-0.358403	0	-0.750105	0
cg00246451	ARHGEF2	-0.367977	0	-0.772162	0
cg00248174	RET	0.316514	0	0.655536	0
cg00248795	RTCA	-0.258794	1e-06	-0.529631	8e-06
cg00249205	STX1B	-0.271914	0	-0.557859	0
cg00249511	SCT	-0.286556	0	-0.58962	0
cg00249974	TMEM79	-0.211717	4.8e-05	-0.429936	0.000289
cg00252032	PTK7	-0.581039	0	-1.32806	0
cg00253681	ART4	-0.602523	0	-1.3942	0
cg00254079	TES	-0.334085	0	-0.694839	0
cg00255821	CYP4X1	0.241443	3e-06	0.492612	2.3e-05
cg00256485	LPCAT1	-0.198967	0.000136	-0.403313	0.000732
cg00256785	CHFR	-0.353862	0	-0.739703	0
cg00257296	MSI1	0.417058	0	0.88825	0
cg00258132	ESD	-0.506639	0	-1.1164	0
cg00258409	CPE	-0.445275	0	-0.957582	0
cg00259887	EBAG9	-0.294661	0	-0.607326	0
cg00261144	SEC16A	-0.202734	0.0001	-0.411164	0.000557
cg00262776	PLBD1	-0.329313	0	-0.684115	0
cg00264346	STARD3	-0.200906	0.000116	-0.407353	0.000635
cg00266715	HS3ST3B1	-0.258542	1e-06	-0.529091	8e-06
cg00267286	C1QL3	0.245271	2e-06	0.50075	1.6e-05
cg00270497	RIPPLY2	-0.221118	2.1e-05	-0.449663	0.000136
cg00274203	COQ10A	-0.608522	0	-1.41314	0
cg00275962	POLR1C	-0.218392	2.7e-05	-0.443934	0.000171
cg00275962	YIPF3	-0.300591	0	-0.620338	0
cg00278366	RAD9B	-0.287544	0	-0.591774	0
cg00280235	NRCAM	0.359801	0	0.753315	0
cg00280812	KRT80	-0.58542	0	-1.34134	0
cg00281842	PCDHGC3	-0.19768	0.00015	-0.400634	0.0008
cg00281967	CSNK2B	0.252384	1e-06	0.515915	8e-06
cg00281967	GPANK1	0.251706	1e-06	0.514467	8e-06
cg00283535	ANXA13	-0.63431	0	-1.49719	0
cg00284153	FUOM	-0.430519	0	-0.921067	0
cg00284511	ABHD16A	-0.249326	2e-06	-0.509388	1.6e-05
cg00292001	PRSS45	-0.233478	7e-06	-0.47573	5e-05
cg00292857	RNF139	-0.33932	0	-0.706648	0
cg00293631	PITPNB	-0.212475	4.5e-05	-0.431524	0.000272
cg00294382	IL23A	-0.277078	0	-0.569029	0
cg00295325	ABCB11	-0.468263	0	-1.01569	0
cg00296501	CSDE1	-0.263797	0	-0.54037	0
cg00296938	WDR6	-0.205244	8.2e-05	-0.416402	0.000467
cg00298910	PEX13	-0.22999	1e-05	-0.468358	6.9e-05
cg00299972	TLX1	0.437687	0	0.938732	0
cg00300039	INPP5B	-0.253393	1e-06	-0.518071	8e-06
cg00300879	CNKSR1	-0.771516	0	-2.04813	0
cg00301192	HDLBP	-0.228749	1.1e-05	-0.465738	7.6e-05
cg00301775	PRKAA1	-0.201652	0.000109	-0.408908	0.000601
cg00302587	NCOA4	-0.217088	3e-05	-0.441196	0.000189
cg00302793	PPP3CA	0.199567	0.000129	0.404563	0.000699
cg00306284	SLC5A10	-0.421574	0	-0.899209	0
cg00306350	MTMR9	0.219353	2.5e-05	0.445953	0.00016
cg00306721	BSCL2	-0.368418	0	-0.773183	0
cg00307073	CAPZA2	0.281407	0	0.578419	0
cg00310855	TM7SF2	-0.281422	0	-0.578451	0
cg00310940	SLC2A5	-0.631496	0	-1.4878	0
cg00319334	CD81	-0.316542	0	-0.655599	0
cg00319395	NUP88	-0.294516	0	-0.607008	0
cg00319395	RPAIN	-0.252862	1e-06	-0.516936	8e-06
cg00319595	BCAR1	-0.23232	8e-06	-0.473281	5.6e-05
cg00325599	TRANK1	-0.217547	2.9e-05	-0.44216	0.000183
cg00328971	IGF2R	0.230709	9e-06	0.469876	6.3e-05
cg00329943	TXNL4B	-0.194683	0.00019	-0.3944	0.000986
cg00331508	ARHGEF25	0.419152	0	0.893326	0
cg00332212	OCIAD2	-0.673895	0	-1.63569	0
cg00332575	EIF3D	0.203024	9.8e-05	0.411769	0.000547
cg00335892	SNAP29	-0.207676	6.7e-05	-0.421483	0.000389
cg00336149	CACNA1D	0.297075	0	0.612617	0
cg00337466	ADAM8	-0.264269	0	-0.541385	0
cg00339695	SLC5A11	-0.264836	0	-0.542604	0
cg00339769	GPLD1	-0.385449	0	-0.812888	0
cg00339782	MTMR11	-0.55463	0	-1.25009	0
cg00341606	SREBF1	-0.237463	5e-06	-0.484168	3.7e-05
cg00343312	SEMA3D	-0.293129	0	-0.603972	0
cg00344372	HGFAC	-0.66032	0	-1.58676	0
cg00346446	MRPL24	-0.303614	0	-0.626992	0
cg00347563	GIPC2	-0.273493	0	-0.561271	0
cg00347630	OSBPL7	0.529297	0	1.17834	0
cg00347862	THAP10	0.208458	6.3e-05	0.423118	0.000368
cg00351011	CERS4	-0.281222	0	-0.578017	0
cg00353773	CXCL12	-0.216501	3.2e-05	-0.439964	0.0002
cg00353923	LRRC4	-0.41322	0	-0.878976	0
cg00355158	H3F3B	-0.220698	2.2e-05	-0.448779	0.000142
cg00355909	CMTM3	-0.328939	0	-0.683276	0
cg00358695	RABAC1	-0.224115	1.6e-05	-0.455969	0.000107
cg00359181	GALM	-0.286087	0	-0.588598	0
cg00363750	ASPDH	-0.47013	0	-1.02047	0
cg00364287	P2RX7	-0.349611	0	-0.730001	0
cg00366186	ATF6B	0.213456	4.1e-05	0.433579	0.000251
cg00368415	SNX27	0.239326	4e-06	0.488118	3e-05
cg00373131	TMED5	-0.262518	0	-0.537622	0
cg00375031	INTS8	0.246552	2e-06	0.503477	1.6e-05
cg00375457	TRIM6	-0.524359	0	-1.16467	0
cg00379467	EDNRA	0.285263	0	0.586804	0
cg00379720	ZNF728	-0.335673	0	-0.698416	0
cg00381076	C18orf54	-0.202858	9.9e-05	-0.411423	0.000552
cg00381745	ZNF394	-0.242501	3e-06	-0.494859	2.3e-05
cg00382138	CFI	-0.249513	1e-06	-0.509787	8e-06
cg00383149	ZNF404	0.242081	3e-06	0.493967	2.3e-05
cg00385769	C6orf47	-0.272326	0	-0.558749	0
cg00386663	FAM195A	-0.204663	8.6e-05	-0.415189	0.000487
cg00390694	TCEA2	0.247145	2e-06	0.50474	1.6e-05
cg00390769	MTERF1	-0.307885	0	-0.636414	0
cg00392156	PDE6B	0.336915	0	0.701217	0
cg00393798	STK33	-0.231355	8e-06	-0.471241	5.6e-05
cg00395894	FCHO1	0.274623	0	0.563714	0
cg00398268	RPL17	-0.360598	0	-0.755146	0
cg00402617	YWHAZ	-0.294791	0	-0.60761	0
cg00405843	SMO	-0.228105	1.1e-05	-0.464379	7.6e-05
cg00406338	NPEPL1	-0.244324	2e-06	-0.498735	1.6e-05
cg00408026	RBPMS2	-0.195005	0.000185	-0.39507	0.000963
cg00411097	TMEM184A	-0.197565	0.000152	-0.400395	0.00081
cg00412273	CASC3	-0.271094	0	-0.556088	0
cg00414077	TLDC2	-0.441024	0	-0.947003	0
cg00417408	TMEM176A	-0.414002	0	-0.880863	0
cg00417408	TMEM176B	-0.42469	0	-0.9068	0
cg00417419	ASAP3	-0.267915	0	-0.549232	0
cg00418511	COPS4	-0.212958	4.3e-05	-0.432536	0.000261
cg00418743	POLH	-0.238738	4e-06	-0.486871	3e-05
cg00418743	XPO5	-0.225274	1.5e-05	-0.45841	0.000101
cg00418882	CXXC1	-0.198666	0.000139	-0.402687	0.000747
cg00418927	DDX19A	-0.380662	0	-0.801667	0
cg00419333	CYB5B	-0.324826	0	-0.674066	0
cg00420869	ADRA1B	-0.217734	2.9e-05	-0.442552	0.000183
cg00420879	NHP2L1	-0.235435	6e-06	-0.479871	4.3e-05
cg00421363	PPFIA3	0.219128	2.5e-05	0.44548	0.00016
cg00423035	ATXN7L1	-0.342028	0	-0.712775	0
cg00425710	MT1A	-0.58527	0	-1.34088	0
cg00439198	EHBP1	0.224787	1.5e-05	0.457384	0.000101
cg00443163	ING4	-0.20196	0.000107	-0.40955	0.000591
cg00443869	CCDC112	-0.342317	0	-0.713429	0
cg00443981	C17orf64	-0.264423	0	-0.541716	0
cg00444059	COX6A2	-0.748372	0	-1.93849	0
cg00444581	PTK2	0.196795	0.000161	0.398792	0.000853
cg00446123	LIME1	-0.482265	0	-1.05186	0
cg00446235	TSTD1	-0.567847	0	-1.28868	0
cg00450824	STK33	-0.329166	0	-0.683785	0
cg00451513	ASCC1	0.231437	8e-06	0.471415	5.6e-05
cg00452016	NNT	-0.196894	0.00016	-0.398998	0.000848
cg00455362	LOXL1	0.244186	3e-06	0.498441	2.3e-05
cg00456086	BDH1	0.241667	3e-06	0.493088	2.3e-05
cg00456593	CDHR5	-0.623394	0	-1.46107	0
cg00456597	MAD2L1BP	0.251595	1e-06	0.51423	8e-06
cg00457087	DDR2	-0.404368	0	-0.85772	0
cg00459909	ABCG5	-0.665682	0	-1.6059	0
cg00462994	NAGS	-0.398318	0	-0.843296	0
cg00463577	MB21D1	-0.45588	0	-0.984196	0
cg00463594	LRRC48	0.215045	3.6e-05	0.43691	0.000223
cg00463732	ITGAE	-0.598856	0	-1.38272	0
cg00466425	DDR1	0.201576	0.00011	0.40875	0.000606
cg00466827	GNAS	-0.255814	1e-06	-0.523248	8e-06
cg00471190	IL32	-0.621088	0	-1.45355	0
cg00474723	ME3	-0.200018	0.000125	-0.405503	0.00068
cg00475036	CHPT1	-0.2031	9.7e-05	-0.411928	0.000542
cg00475645	STAU2	-0.315069	0	-0.652326	0
cg00477017	MFI2	-0.607144	0	-1.40877	0
cg00477978	HPX	-0.420012	0	-0.895413	0
cg00478599	SLAIN1	-0.220285	2.3e-05	-0.447911	0.000148
cg00480115	FXYD3	-0.427059	0	-0.912588	0
cg00480209	SCO1	0.242823	3e-06	0.495544	2.3e-05
cg00481239	EID1	-0.298435	0	-0.615601	0
cg00481499	SPAG16	-0.337924	0	-0.703494	0
cg00487187	HHEX	-0.222691	1.9e-05	-0.452971	0.000124
cg00487737	ACP5	-0.651007	0	-1.55409	0
cg00487870	FZD6	-0.258038	1e-06	-0.528011	8e-06
cg00489408	SEZ6L2	-0.293382	0	-0.604526	0
cg00490421	CPM	-0.22104	2.1e-05	-0.449499	0.000136
cg00490431	SAMD14	0.347708	0	0.725668	0
cg00491763	ZNF212	0.211125	5e-05	0.428697	0.000299
cg00493755	LYRM5	-0.197349	0.000154	-0.399945	0.000819
cg00496004	ST14	-0.444413	0	-0.955433	0
cg00498289	GCKR	-0.321136	0	-0.665826	0
cg00500498	THBS2	0.265903	0	0.5449	0
cg00500522	STAT6	-0.458165	0	-0.989973	0
cg00500681	GLTSCR1L	-0.195069	0.000184	-0.395203	0.000959
cg00501628	LDHB	-0.240553	4e-06	-0.490722	3e-05
cg00502665	ZNF667	-0.403805	0	-0.856374	0
cg00504919	CHMP1A	-0.334673	0	-0.696163	0
cg00505997	GTF2F2	0.319893	0	0.663056	0
cg00506866	RRM2	-0.453045	0	-0.97705	0
cg00507727	ICA1	-0.31793	0	-0.658685	0
cg00509616	MYZAP	-0.211376	4.9e-05	-0.429223	0.000294
cg00510087	ITIH5	0.258235	1e-06	0.528433	8e-06
cg00510320	RLTPR	0.484258	0	1.05706	0
cg00510604	PFKFB3	-0.2034	9.5e-05	-0.412553	0.000532
cg00511464	RBM47	-0.315811	0	-0.653974	0
cg00511475	CDH15	-0.223432	1.7e-05	-0.454531	0.000113
cg00513467	KLHL9	-0.278286	0	-0.571646	0
cg00516222	CORO6	-0.332863	0	-0.692089	0
cg00516515	CSK	-0.268637	0	-0.550788	0
cg00516966	ALDH3A1	-0.492209	0	-1.07794	0
cg00517533	KATNAL1	-0.23818	4e-06	-0.485688	3e-05
cg00519002	MT1E	-0.372653	0	-0.783001	0
cg00519299	PTGDR2	-0.200053	0.000124	-0.405576	0.000675
cg00519829	CRTAC1	0.327447	0	0.679932	0
cg00524108	PRR19	-0.232549	8e-06	-0.473765	5.6e-05
cg00525145	FGFR3	-0.267053	0	-0.547376	0
cg00525823	PIEZO2	-0.254791	1e-06	-0.52106	8e-06
cg00528052	KDM5B	-0.255049	1e-06	-0.521611	8e-06
cg00530688	BTBD11	0.212557	4.5e-05	0.431696	0.000272
cg00533084	ISG20L2	0.251519	1e-06	0.514067	8e-06
cg00540544	CSRP1	-0.250721	1e-06	-0.512364	8e-06
cg00541350	CCDC130	-0.195646	0.000176	-0.396402	0.000922
cg00541683	TINAGL1	-0.541587	0	-1.2128	0
cg00543073	BCL11A	0.353316	0	0.738455	0
cg00545966	C16orf86	-0.368621	0	-0.773653	0
cg00547077	ZNF132	-0.374661	0	-0.787669	0
cg00550797	GPR56	-0.562285	0	-1.27234	0
cg00553886	TEAD1	-0.203739	9.3e-05	-0.413261	0.000522
cg00556029	MARCKSL1	-0.386088	0	-0.814389	0
cg00557630	ASPDH	-0.271074	0	-0.556045	0
cg00559935	SCLY	-0.49308	0	-1.08024	0
cg00561287	CA14	-0.529133	0	-1.17788	0
cg00562151	SEC14L2	-0.217724	2.9e-05	-0.442531	0.000183
cg00563566	CAPN9	-0.220279	2.3e-05	-0.447899	0.000148
cg00565348	NRN1	0.239092	4e-06	0.487622	3e-05
cg00568792	STT3A	0.212434	4.5e-05	0.431438	0.000272
cg00569091	RERE	-0.235875	6e-06	-0.480803	4.3e-05
cg00569673	GPSM3	-0.482114	0	-1.05147	0
cg00570069	LPHN1	0.519017	0	1.14999	0
cg00570269	MEDAG	0.220148	2.3e-05	0.447623	0.000148
cg00570469	OVOL3	-0.293797	0	-0.605434	0
cg00573606	COL6A3	0.362262	0	0.758974	0
cg00574017	KIAA1456	0.444156	0	0.954793	0
cg00575005	RIPPLY2	-0.235878	6e-06	-0.480809	4.3e-05
cg00578252	OSCP1	-0.325537	0	-0.675656	0
cg00578530	BPNT1	-0.3174	0	-0.657506	0
cg00578638	RAPGEFL1	-0.273315	0	-0.560886	0
cg00579402	FUT6	-0.582355	0	-1.33204	0
cg00580805	DHODH	-0.233806	7e-06	-0.476424	5e-05
cg00582524	SALL1	-0.338869	0	-0.705629	0
cg00584670	NNT	-0.22452	1.6e-05	-0.456822	0.000107
cg00584713	VASH2	0.396895	0	0.839916	0
cg00585790	LIMS1	-0.220986	2.2e-05	-0.449385	0.000142
cg00586817	SATB2	0.223057	1.8e-05	0.453742	0.000119
cg00586909	CDKAL1	-0.263057	0	-0.53878	0
cg00588517	C2	-0.65059	0	-1.55264	0
cg00590036	TMEM181	-0.27594	0	-0.566564	0
cg00590714	RHOBTB1	0.336214	0	0.699636	0
cg00590869	ASH2L	0.215805	3.4e-05	0.438504	0.000211
cg00590991	DBN1	-0.290644	0	-0.598539	0
cg00591342	ALKBH5	0.210772	5.2e-05	0.427958	0.00031
cg00591406	IKZF2	-0.209422	5.8e-05	-0.425134	0.000342
cg00593900	ANGPTL6	-0.202598	0.000101	-0.410881	0.000562
cg00594128	ZNF879	-0.321307	0	-0.666208	0
cg00594300	ITFG3	-0.336609	0	-0.700527	0
cg00596373	PRR36	-0.22939	1e-05	-0.467091	6.9e-05
cg00599280	CPE	-0.20505	8.3e-05	-0.415997	0.000472
cg00599393	C8orf58	-0.388903	0	-0.821014	0
cg00601350	ZNF879	-0.368341	0	-0.773005	0
cg00603274	FADS1	-0.346121	0	-0.72206	0
cg00603435	LRP1B	-0.205995	7.7e-05	-0.41797	0.000441
cg00604410	SMAD3	-0.31949	0	-0.662158	0
cg00605982	SLC6A11	-0.318203	0	-0.659293	0
cg00607627	LAT	-0.483403	0	-1.05483	0
cg00608605	DDAH2	-0.277992	0	-0.571009	0
cg00608965	DCN	0.414091	0	0.881078	0
cg00611192	ZNF692	-0.231887	8e-06	-0.472366	5.6e-05
cg00616500	DBN1	-0.267204	0	-0.547701	0
cg00618711	IL34	0.375387	0	0.789358	0
cg00619207	CHI3L2	-0.320105	0	-0.663528	0
cg00619207	DENND2D	-0.532173	0	-1.18634	0
cg00620629	ZUFSP	-0.326557	0	-0.677939	0
cg00622528	OARD1	0.258648	1e-06	0.529318	8e-06
cg00622863	CDC26	-0.32273	0	-0.669383	0
cg00622863	PRPF4	-0.315295	0	-0.652828	0
cg00625845	BHLHA15	-0.284687	0	-0.58555	0
cg00627347	ABR	0.554017	0	1.24832	0
cg00627798	CRTAC1	0.210636	5.2e-05	0.427674	0.00031
cg00629117	IGFALS	-0.30484	0	-0.629694	0
cg00635521	TATDN1	0.307613	0	0.635814	0
cg00636737	TCEA2	-0.37124	0	-0.779721	0
cg00637687	PCSK1	-0.288954	0	-0.594849	0
cg00639656	RPL23A	-0.299635	0	-0.618237	0
cg00644777	EED	-0.208704	6.2e-05	-0.423632	0.000363
cg00646492	GSTO1	-0.252585	1e-06	-0.516344	8e-06
cg00647881	S100A2	0.227815	1.2e-05	0.463767	8.2e-05
cg00648919	WWTR1	-0.260407	0	-0.53309	0
cg00655307	ESR1	0.273366	0	0.560996	0
cg00656387	ENTPD3	-0.195787	0.000174	-0.396696	0.000913
cg00664416	MANEAL	0.695827	0	1.71833	0
cg00664682	SLC41A1	-0.312938	0	-0.647598	0
cg00668685	SLC39A5	-0.829039	0	-2.37011	0
cg00669623	CDK11A	0.230244	9e-06	0.468894	6.3e-05
cg00673290	APOB	-0.298101	0	-0.614868	0
cg00673557	SRSF12	-0.227053	1.3e-05	-0.46216	8.8e-05
cg00674365	ZNF471	-0.588315	0	-1.35017	0
cg00675891	MCF2L	0.26708	0	0.547434	0
cg00676833	CFAP46	0.50661	0	1.11632	0
cg00679556	TRIM31	-0.527603	0	-1.17363	0
cg00679763	UBE2Z	-0.199417	0.000131	-0.404251	0.000709
cg00681483	PCBP3	0.356492	0	0.745723	0
cg00682653	VTI1B	-0.199439	0.000131	-0.404296	0.000709
cg00683654	PLEKHF1	-0.268915	0	-0.551388	0
cg00683895	ZNF544	-0.428778	0	-0.916797	0
cg00687135	ZNF385D	0.226389	1.3e-05	0.46076	8.8e-05
cg00688539	NMRAL1	-0.642751	0	-1.5257	0
cg00688979	CCHCR1	-0.219062	2.5e-05	-0.445341	0.00016
cg00694371	COPS7A	-0.255529	1e-06	-0.522638	8e-06
cg00694520	KCNE4	0.21131	4.9e-05	0.429084	0.000294
cg00695416	CBR1	-0.198993	0.000135	-0.403368	0.000728
cg00696685	EPPK1	0.30412	0	0.628107	0
cg00700969	AKR1E2	-0.517836	0	-1.14676	0
cg00701946	GPR75	-0.457616	0	-0.988583	0
cg00702341	ZNF493	-0.231105	9e-06	-0.470713	6.3e-05
cg00702638	KIAA1143	-0.689993	0	-1.69589	0
cg00702638	KIF15	-0.373405	0	-0.784748	0
cg00704305	ECHDC1	-0.417983	0	-0.890491	0
cg00704626	ZNF100	0.229465	1e-05	0.467249	6.9e-05
cg00705908	ASAH1	-0.401614	0	-0.851144	0
cg00707134	NAE1	-0.194876	0.000187	-0.394801	0.000972
cg00708258	ZNF14	-0.306075	0	-0.632418	0
cg00710229	LAMA3	-0.308215	0	-0.637144	0
cg00711711	AKR1D1	-0.225491	1.4e-05	-0.458868	9.4e-05
cg00712841	GDNF	0.263459	0	0.539644	0
cg00713400	RAPGEF5	0.216837	3.1e-05	0.440669	0.000194
cg00715241	CAMTA2	-0.33253	0	-0.69134	0
cg00718333	CEPT1	-0.251311	1e-06	-0.513623	8e-06
cg00719323	TANK	-0.244366	2e-06	-0.498824	1.6e-05
cg00728317	MT1F	-0.4247	0	-0.906825	0
cg00729875	PALMD	-0.382475	0	-0.805911	0
cg00730266	PPP1R9A	-0.219684	2.4e-05	-0.446648	0.000154
cg00731785	BST1	-0.628672	0	-1.47843	0
cg00731944	WSCD1	0.554017	0	1.24832	0
cg00734436	FERMT2	0.194576	0.000191	0.394178	0.000991
cg00734813	SOGA1	0.335912	0	0.698955	0
cg00741609	TLX1	0.528213	0	1.17533	0
cg00741946	TFCP2L1	-0.208371	6.3e-05	-0.422936	0.000368
cg00742603	DBNDD1	-0.19611	0.00017	-0.397367	0.000895
cg00746130	ABHD16A	-0.251012	1e-06	-0.512985	8e-06
cg00747800	TMEM144	-0.328085	0	-0.681361	0
cg00748195	ITIH1	-0.666259	0	-1.60797	0
cg00751253	GDAP1	-0.234691	6e-06	-0.478296	4.3e-05
cg00751253	JPH1	-0.206338	7.5e-05	-0.418687	0.00043
cg00751332	CABLES1	-0.264278	0	-0.541404	0
cg00752263	DOK7	0.236887	5e-06	0.482947	3.7e-05
cg00755064	STK31	-0.48963	0	-1.07115	0
cg00757182	ZNF773	-0.376526	0	-0.792011	0
cg00760646	ZMYND15	-0.266763	0	-0.546751	0
cg00762512	RPL9	0.207168	7e-05	0.420421	0.000404
cg00764612	CIART	-0.613342	0	-1.42852	0
cg00764632	PKLR	-0.403198	0	-0.854924	0
cg00765128	NKAPL	-0.417974	0	-0.890469	0
cg00766678	NPM3	-0.299877	0	-0.618769	0
cg00766889	SEPHS1	0.208928	6e-05	0.4241	0.000352
cg00767042	RGL3	0.24405	3e-06	0.498152	2.3e-05
cg00772868	CCDC170	-0.200474	0.00012	-0.406453	0.000655
cg00773370	SCNN1A	-0.670934	0	-1.62488	0
cg00773459	TTLL7	-0.216522	3.2e-05	-0.440008	0.0002
cg00774050	COX18	-0.216661	3.1e-05	-0.4403	0.000194
cg00775374	USP48	-0.321491	0	-0.666618	0
cg00775695	ZDHHC21	-0.238736	4e-06	-0.486867	3e-05
cg00777341	WRAP73	-0.373059	0	-0.783944	0
cg00777895	SRP9	-0.208223	6.4e-05	-0.422626	0.000373
cg00777968	PSMB8	-0.41942	0	-0.893976	0
cg00780574	TMEM176A	-0.337718	0	-0.703029	0
cg00780574	TMEM176B	-0.342611	0	-0.714096	0
cg00781604	FAM117B	0.206145	7.6e-05	0.418284	0.000436
cg00781985	NEMF	-0.203765	9.2e-05	-0.413315	0.000517
cg00791418	CEP162	0.222387	1.9e-05	0.452332	0.000124
cg00791920	PDE9A	0.467506	0	1.01375	0
cg00793954	PPP6R2	-0.22504	1.5e-05	-0.457917	0.000101
cg00795626	CSNK2B	-0.213034	4.3e-05	-0.432695	0.000261
cg00795626	GPANK1	-0.278922	0	-0.573026	0
cg00796728	FUT4	-0.444483	0	-0.955608	0
cg00796728	PIWIL4	-0.287177	0	-0.590974	0
cg00798317	ITGA3	0.502473	0	1.10522	0
cg00800229	SALL2	0.373361	0	0.784646	0
cg00800512	ZIK1	-0.496751	0	-1.08997	0
cg00801636	C14orf80	0.219187	2.5e-05	0.445604	0.00016
cg00804078	DDO	-0.272257	0	-0.5586	0
cg00804392	RHOH	-0.531728	0	-1.1851	0
cg00806198	HID1	-0.295735	0	-0.609679	0
cg00808175	GNB3	0.207952	6.5e-05	0.42206	0.000379
cg00810495	RPF1	-0.238382	4e-06	-0.486116	3e-05
cg00812921	GPR4	0.206719	7.3e-05	0.419483	0.00042
cg00813746	GNAI2	-0.206341	7.5e-05	-0.418693	0.00043
cg00819233	DDR2	-0.522076	0	-1.15838	0
cg00819362	CLIP3	-0.230229	9e-06	-0.468863	6.3e-05
cg00819788	NLGN2	-0.387978	0	-0.818835	0
cg00821310	ACOT7	-0.418216	0	-0.891056	0
cg00821444	RPL13A	-0.219485	2.5e-05	-0.44623	0.00016
cg00824141	FHL2	-0.210701	5.2e-05	-0.42781	0.00031
cg00825734	SCNN1D	-0.366026	0	-0.767653	0
cg00828762	DKK4	-0.521039	0	-1.15553	0
cg00829406	FRS2	-0.201771	0.000108	-0.409156	0.000596
cg00832517	DTD2	-0.19772	0.00015	-0.400717	0.0008
cg00833537	CCT3	0.224515	1.6e-05	0.456811	0.000107
cg00834319	ZBTB1	0.201329	0.000112	0.408235	0.000616
cg00835279	COLEC11	-0.26613	0	-0.545388	0
cg00836571	NEIL1	-0.234285	6e-06	-0.477437	4.3e-05
cg00836605	JAZF1	-0.229304	1e-05	-0.466909	6.9e-05
cg00836662	MOGAT3	-0.402309	0	-0.852802	0
cg00840403	CHST4	-0.399531	0	-0.846181	0
cg00840516	HYAL2	-0.332823	0	-0.691999	0
cg00841988	EML1	0.265095	0	0.543161	0
cg00842549	HOXB3	0.548106	0	1.23134	0
cg00844376	MARVELD1	-0.389568	0	-0.822581	0
cg00845319	PTAFR	-0.388288	0	-0.819565	0
cg00846248	TMEM243	-0.28297	0	-0.581815	0
cg00849943	HPSE	-0.19949	0.00013	-0.404403	0.000704
cg00851482	CNNM1	-0.237573	5e-06	-0.484401	3.7e-05
cg00852783	UBXN11	-0.250185	1e-06	-0.51122	8e-06
cg00852964	VNN1	-0.410078	0	-0.87141	0
cg00857557	KLHDC3	-0.245021	2e-06	-0.500218	1.6e-05
cg00857660	ZBTB37	-0.20494	8.4e-05	-0.415767	0.000477
cg00858855	ZBED9	-0.283599	0	-0.583183	0
cg00859655	CYB5R2	-0.410064	0	-0.871376	0
cg00861839	SS18	-0.220331	2.3e-05	-0.448008	0.000148
cg00861875	RBM23	-0.543361	0	-1.21782	0
cg00862116	ABCB1	-0.34909	0	-0.728814	0
cg00862290	KCNMB3	0.194664	0.00019	0.394361	0.000986
cg00864768	MBOAT7	-0.274568	0	-0.563595	0
cg00866531	AMDHD2	-0.283681	0	-0.583361	0
cg00866667	EID2	-0.270392	0	-0.554573	0
cg00866690	PRKCZ	0.318825	0	0.660677	0
cg00869668	SCARF1	-0.274239	0	-0.562884	0
cg00873037	NEIL2	-0.350437	0	-0.731884	0
cg00873050	FAM229A	0.201008	0.000115	0.407566	0.00063
cg00877964	SLC1A4	-0.320845	0	-0.665178	0
cg00880290	PKN1	0.204821	8.5e-05	0.415519	0.000482
cg00885901	PGD	0.199784	0.000127	0.405015	0.000689
cg00891025	DMTN	0.25079	1e-06	0.512511	8e-06
cg00894134	DNM1	0.338317	0	0.704382	0
cg00894222	PRMT7	-0.23313	7e-06	-0.474994	5e-05
cg00898147	SALL2	-0.320838	0	-0.665162	0
cg00899365	CHAF1B	-0.604992	0	-1.40197	0
cg00901493	YBX2	-0.386722	0	-0.81588	0
cg00906107	AHSA1	-0.272727	0	-0.559615	0
cg00906107	VIPAS39	-0.304709	0	-0.629405	0
cg00906130	HPGD	-0.225668	1.4e-05	-0.459241	9.4e-05
cg00906183	ARL16	0.19925	0.000133	0.403903	0.000718
cg00907756	FGFR3	-0.420187	0	-0.895838	0
cg00908526	CTNND2	-0.233166	7e-06	-0.47507	5e-05
cg00909232	SLC6A12	-0.309853	0	-0.640766	0
cg00911551	NECAP1	-0.241709	3e-06	-0.493177	2.3e-05
cg00915289	CKS1B	0.20644	7.4e-05	0.4189	0.000425
cg00915289	SHC1	0.231661	8e-06	0.471888	5.6e-05
cg00916635	PTPN22	-0.515656	0	-1.14081	0
cg00916884	MT1M	-0.207163	7e-05	-0.420411	0.000404
cg00920098	CARD11	0.410147	0	0.871576	0
cg00920348	SGIP1	-0.212199	4.6e-05	-0.430946	0.000278
cg00920970	ESR1	0.195372	0.00018	0.395833	0.00094
cg00921266	HOXA3	0.459367	0	0.993017	0
cg00921934	HAGH	-0.301229	0	-0.621741	0
cg00922376	PRDM2	-0.287212	0	-0.59105	0
cg00924278	ADI1	-0.341181	0	-0.710857	0
cg00927495	BARX1	0.393453	0	0.831758	0
cg00928816	ARID5B	0.220753	2.2e-05	0.448895	0.000142
cg00928894	NPRL3	-0.20582	7.8e-05	-0.417605	0.000446
cg00929635	DBNDD2	-0.53309	0	-1.1889	0
cg00930628	FBLN7	-0.216463	3.2e-05	-0.439884	0.0002
cg00931619	KCNAB2	-0.224848	1.5e-05	-0.457513	0.000101
cg00931619	NPHP4	-0.488844	0	-1.06908	0
cg00931843	TIAM2	0.272618	0	0.55938	0
cg00932007	PKIB	-0.201643	0.00011	-0.408889	0.000606
cg00932007	SERINC1	-0.272646	0	-0.55944	0
cg00932688	C16orf87	-0.278394	0	-0.571881	0
cg00933538	PPT2	0.243128	3e-06	0.496192	2.3e-05
cg00937742	LYPD1	-0.532297	0	-1.18669	0
cg00940502	RNF125	-0.354429	0	-0.741	0
cg00944166	SLCO6A1	-0.312504	0	-0.646636	0
cg00944421	ESRP2	-0.242865	3e-06	-0.495633	2.3e-05
cg00945507	SEC61G	-0.234183	7e-06	-0.477221	5e-05
cg00946753	SLC25A47	-0.779811	0	-2.08978	0
cg00947032	SPG20	-0.249097	2e-06	-0.5089	1.6e-05
cg00947878	KIFC3	0.200188	0.000123	0.405857	0.00067
cg00949022	DIS3	-0.257386	1e-06	-0.526614	8e-06
cg00949022	PIBF1	-0.21838	2.7e-05	-0.443909	0.000171
cg00949446	CPN2	-0.58363	0	-1.3359	0
cg00950244	NDUFAF4	-0.268604	0	-0.550717	0
cg00950343	NREP	0.255185	1e-06	0.521902	8e-06
cg00952322	TEF	-0.212128	4.6e-05	-0.430797	0.000278
cg00961640	SLC16A4	-0.590161	0	-1.35583	0
cg00962781	TMEM144	-0.455717	0	-0.983785	0
cg00965391	SLC36A4	-0.197023	0.000158	-0.399267	0.000838
cg00968012	CDK5RAP3	-0.216306	3.2e-05	-0.439555	0.0002
cg00969825	ANXA6	-0.23924	4e-06	-0.487936	3e-05
cg00971309	PSMB8	-0.299152	0	-0.617176	0
cg00974629	EDNRA	0.295376	0	0.608892	0
cg00976181	SAMD11	0.401576	0	0.851053	0
cg00978584	CASP8	-0.256799	1e-06	-0.525357	8e-06
cg00979348	HPSE	-0.226965	1.3e-05	-0.461975	8.8e-05
cg00982641	C5orf58	-0.450773	0	-0.97134	0
cg00983904	IFFO1	-0.404661	0	-0.85842	0
cg00986133	KCNMA1	0.284284	0	0.584673	0
cg00987513	HFE2	-0.725154	0	-1.83686	0
cg00988175	STX3	0.325032	0	0.674527	0
cg00988350	GALE	-0.248196	2e-06	-0.506979	1.6e-05
cg00988675	FAM169B	0.219468	2.5e-05	0.446194	0.00016
cg00989157	DENND3	0.449096	0	0.967135	0
cg00991400	GRM8	0.378731	0	0.797155	0
cg00991794	RNF217	-0.268627	0	-0.550767	0
cg00992239	MME	-0.213829	4e-05	-0.434361	0.000245
cg00994583	ARHGAP23	0.249211	2e-06	0.509143	1.6e-05
cg00994649	C8orf59	-0.350909	0	-0.73296	0
cg01000365	WDYHV1	-0.228311	1.1e-05	-0.464814	7.6e-05
cg01003448	FBXL16	-0.270203	0	-0.554166	0
cg01004382	STAT4	-0.290583	0	-0.598406	0
cg01005439	NOL3	-0.501402	0	-1.10235	0
cg01008405	CXXC5	-0.314046	0	-0.650056	0
cg01009697	NTRK2	-0.202201	0.000105	-0.410053	0.000581
cg01011619	LRIF1	-0.211383	4.9e-05	-0.429237	0.000294
cg01013312	ABCE1	-0.222316	1.9e-05	-0.452182	0.000124
cg01013312	ANAPC10	-0.268922	0	-0.551403	0
cg01013754	WDR26	-0.212166	4.6e-05	-0.430877	0.000278
cg01014826	SERBP1	-0.248652	2e-06	-0.507951	1.6e-05
cg01016800	CCNJ	-0.535082	0	-1.19448	0
cg01023668	HIPK1	0.198138	0.000145	0.401587	0.000776
cg01027411	ZNF296	-0.317968	0	-0.65877	0
cg01028360	KIAA1456	0.331471	0	0.68896	0
cg01029669	PNMAL2	0.255841	1e-06	0.523306	8e-06
cg01030121	TRHDE	-0.281945	0	-0.579588	0
cg01031101	NKAPL	-0.447765	0	-0.963803	0
cg01031441	C12orf56	-0.254867	1e-06	-0.521222	8e-06
cg01032675	GNA15	-0.474339	0	-1.03131	0
cg01033938	ADAMTS8	0.20036	0.000121	0.406215	0.00066
cg01034396	SMAD9	-0.23984	4e-06	-0.489209	3e-05
cg01035038	GALC	-0.516376	0	-1.14277	0
cg01035107	SEPW1	-0.245573	2e-06	-0.501392	1.6e-05
cg01035422	PLIN1	-0.524168	0	-1.16414	0
cg01035812	RNF167	-0.355822	0	-0.744188	0
cg01035812	SLC25A11	-0.330648	0	-0.687111	0
cg01040062	CYB5D2	0.202391	0.000103	0.410449	0.000572
cg01040850	MR1	-0.251116	1e-06	-0.513207	8e-06
cg01042749	FAM178A	-0.195367	0.00018	-0.395822	0.00094
cg01044129	SMAD9	0.390919	0	0.825769	0
cg01045423	RPAP2	-0.203612	9.3e-05	-0.412996	0.000522
cg01046104	ZIK1	-0.429234	0	-0.917915	0
cg01046434	PNP	-0.197648	0.000151	-0.400567	0.000805
cg01047432	OSBPL9	-0.222628	1.9e-05	-0.452839	0.000124
cg01049678	GIMAP8	-0.240249	4e-06	-0.490077	3e-05
cg01054023	C1orf35	0.251441	1e-06	0.513901	8e-06
cg01056568	GLP2R	0.385709	0	0.813498	0
cg01057656	CBLC	-0.317542	0	-0.657822	0
cg01059100	PYCARD	-0.572011	0	-1.30101	0
cg01062024	IMPDH2	-0.257481	1e-06	-0.526817	8e-06
cg01062942	RASAL3	0.389443	0	0.822287	0
cg01063572	NFIA	-0.196638	0.000163	-0.398466	0.000862
cg01063813	STAT6	-0.508068	0	-1.12024	0
cg01065033	TBP	-0.197548	0.000152	-0.400359	0.00081
cg01068412	ZNF416	-0.229465	1e-05	-0.467249	6.9e-05
cg01069451	SLC4A11	0.3944	0	0.834	0
cg01071811	L3MBTL1	-0.257686	1e-06	-0.527256	8e-06
cg01072786	GLB1L	-0.45173	0	-0.973743	0
cg01073463	GRIP1	0.49732	0	1.09148	0
cg01074325	TRIM15	0.229977	1e-05	0.46833	6.9e-05
cg01074657	GIPC2	-0.44722	0	-0.96244	0
cg01075271	TTC6	0.246414	2e-06	0.503183	1.6e-05
cg01076035	KCTD9	-0.240547	4e-06	-0.490709	3e-05
cg01078824	HOXA10	-0.234593	6e-06	-0.478089	4.3e-05
cg01079658	ZNF655	-0.217138	3e-05	-0.441301	0.000189
cg01081079	COG4	-0.243214	3e-06	-0.496375	2.3e-05
cg01083650	RABIF	0.20359	9.4e-05	0.41295	0.000527
cg01084386	C1orf145	-0.240299	4e-06	-0.490183	3e-05
cg01084740	TMEM30B	-0.477796	0	-1.04025	0
cg01085137	LONP2	-0.333146	0	-0.692726	0
cg01085837	ABCC9	-0.231373	8e-06	-0.471279	5.6e-05
cg01088561	ATP10D	-0.264172	0	-0.541176	0
cg01089602	F7	-0.509973	0	-1.12539	0
cg01092293	LY75	-0.205626	7.9e-05	-0.4172	0.000451
cg01098955	IGHM	0.367441	0	0.770923	0
cg01105418	ZBTB18	-0.459604	0	-0.993618	0
cg01106788	EPG5	0.262871	0	0.53838	0
cg01109763	RGS12	-0.415307	0	-0.884015	0
cg01110312	EIF2B1	-0.248151	2e-06	-0.506883	1.6e-05
cg01122672	NETO2	-0.259333	1e-06	-0.530786	8e-06
cg01124440	ANKH	-0.244681	2e-06	-0.499494	1.6e-05
cg01127878	PRR19	-0.58449	0	-1.33851	0
cg01130580	IPO5	0.222641	1.9e-05	0.452866	0.000124
cg01131735	P3H4	-0.255415	1e-06	-0.522394	8e-06
cg01132471	SLC1A7	-0.702469	0	-1.74432	0
cg01133262	KDELR3	-0.302063	0	-0.623576	0
cg01133446	ADORA1	0.453768	0	0.97887	0
cg01137401	ZIC4	0.47391	0	1.0302	0
cg01141459	HORMAD2	-0.401133	0	-0.849997	0
cg01142936	NPLOC4	-0.24918	2e-06	-0.509077	1.6e-05
cg01143804	NSUN7	-0.425938	0	-0.909848	0
cg01144086	SNX20	-0.564261	0	-1.27812	0
cg01145559	HSP90AA1	-0.202621	0.000101	-0.410929	0.000562
cg01145559	WDR20	-0.262111	0	-0.536748	0
cg01145653	SLC41A3	-0.218546	2.7e-05	-0.444257	0.000171
cg01146232	SALL1	-0.311449	0	-0.644299	0
cg01147923	ALKBH5	0.196112	0.00017	0.397372	0.000895
cg01150297	ERLIN2	0.223152	1.8e-05	0.453942	0.000119
cg01151584	EHD1	-0.309289	0	-0.639518	0
cg01152726	LAMA3	-0.439225	0	-0.94254	0
cg01157280	RAB17	-0.46003	0	-0.994699	0
cg01159980	FAM134B	-0.284586	0	-0.58533	0
cg01160692	HIC1	-0.262722	0	-0.53806	0
cg01164819	EIF2B5	-0.271455	0	-0.556868	0
cg01166827	RNF149	-0.234897	6e-06	-0.478732	4.3e-05
cg01167274	ITGB2	-0.347661	0	-0.725561	0
cg01168339	DYNLL1	-0.336797	0	-0.700951	0
cg01169021	PCDHGA10	-0.252476	1e-06	-0.516111	8e-06
cg01172899	SLC16A14	-0.409871	0	-0.870912	0
cg01172903	ZNF788	-0.495785	0	-1.0874	0
cg01174276	LRFN1	0.401296	0	0.850385	0
cg01175610	BCL2L14	-0.207618	6.7e-05	-0.421362	0.000389
cg01178188	MYRF	-0.436858	0	-0.936682	0
cg01181009	C3orf14	-0.22332	1.8e-05	-0.454295	0.000119
cg01181758	OGFOD1	-0.290308	0	-0.597805	0
cg01184271	C2CD4B	-0.292474	0	-0.602539	0
cg01185682	HLF	-0.244002	3e-06	-0.49805	2.3e-05
cg01187926	IRAK1BP1	-0.207915	6.6e-05	-0.421982	0.000384
cg01188822	POLR1C	-0.3193	0	-0.661735	0
cg01188822	YIPF3	-0.414108	0	-0.881119	0
cg01192077	EBF1	0.364824	0	0.764879	0
cg01192140	PRR16	0.435151	0	0.932467	0
cg01194468	CHMP5	-0.222299	1.9e-05	-0.452147	0.000124
cg01194538	CYB5R3	-0.228464	1.1e-05	-0.465137	7.6e-05
cg01202197	FADS6	-0.266972	0	-0.547201	0
cg01202278	MDM2	-0.204405	8.8e-05	-0.414651	0.000497
cg01203331	NOP56	-0.373505	0	-0.78498	0
cg01203924	EHMT2	-0.203166	9.7e-05	-0.412065	0.000542
cg01208224	PPP2R2C	0.485684	0	1.06079	0
cg01212326	POU2AF1	-0.405907	0	-0.861402	0
cg01214989	ZNF606	-0.318065	0	-0.658986	0
cg01216308	CRB3	-0.204427	8.7e-05	-0.414697	0.000492
cg01217666	TMEM194A	-0.207555	6.8e-05	-0.42123	0.000394
cg01218945	DYRK4	-0.228934	1.1e-05	-0.466128	7.6e-05
cg01220257	BCL3	-0.235444	6e-06	-0.47989	4.3e-05
cg01220655	FLT4	0.323442	0	0.670973	0
cg01221157	ABAT	0.282787	0	0.581417	0
cg01222133	CCDC64B	-0.25445	1e-06	-0.52033	8e-06
cg01223422	RABAC1	-0.426807	0	-0.911972	0
cg01225317	CDK18	-0.237271	5e-06	-0.483761	3.7e-05
cg01226811	KCNJ8	-0.250418	1e-06	-0.511717	8e-06
cg01227537	ZIC1	0.203804	9.2e-05	0.413396	0.000517
cg01227827	GOLGA7B	-0.200541	0.00012	-0.406592	0.000655
cg01232410	POP4	-0.223381	1.7e-05	-0.454424	0.000113
cg01232511	PRSS21	-0.387602	0	-0.81795	0
cg01233141	MYOM2	0.409243	0	0.869403	0
cg01236137	SUB1	-0.197913	0.000147	-0.401119	0.000786
cg01236148	BSCL2	-0.448297	0	-0.965134	0
cg01237565	BTBD6	-0.579571	0	-1.32363	0
cg01238865	PROZ	-0.32823	0	-0.681686	0
cg01243251	ENPP2	0.335016	0	0.696936	0
cg01243790	TMEM182	0.250398	1e-06	0.511675	8e-06
cg01243968	MAPK10	-0.230166	9e-06	-0.468729	6.3e-05
cg01243968	PTPN13	-0.256839	1e-06	-0.525442	8e-06
cg01245356	DNAJC8	-0.26431	0	-0.541473	0
cg01248010	STK25	0.257874	1e-06	0.527659	8e-06
cg01248421	ZNF24	-0.21604	3.3e-05	-0.438997	0.000205
cg01250490	TNFRSF1B	0.250291	1e-06	0.511446	8e-06
cg01251603	GABRB3	0.202134	0.000105	0.409913	0.000581
cg01253160	ROBO3	0.208314	6.4e-05	0.422816	0.000373
cg01254505	BST2	-0.791862	0	-2.15281	0
cg01254505	MVB12A	-0.266034	0	-0.545182	0
cg01258587	RECK	-0.468041	0	-1.01512	0
cg01259029	ANKRD33B	-0.281594	0	-0.578825	0
cg01262566	GLIS2	0.476847	0	1.03779	0
cg01262865	BCAR1	-0.307708	0	-0.636023	0
cg01263292	IRAK3	-0.21252	4.5e-05	-0.431618	0.000272
cg01268683	ZNF83	-0.558164	0	-1.26032	0
cg01268859	A4GALT	-0.217701	2.9e-05	-0.442483	0.000183
cg01275588	TMEM220	-0.394731	0	-0.834784	0
cg01278291	DOK3	-0.452337	0	-0.975269	0
cg01279632	VARS	-0.304345	0	-0.628602	0
cg01280080	ATIC	-0.321385	0	-0.666382	0
cg01280609	BID	-0.28152	0	-0.578664	0
cg01280841	FBXO24	0.284703	0	0.585585	0
cg01283246	FBXL21	-0.203753	9.2e-05	-0.41329	0.000517
cg01283300	LIMK2	-0.433336	0	-0.927993	0
cg01284709	CARD16	0.213883	4e-05	0.434474	0.000245
cg01286655	DKK3	-0.382334	0	-0.805581	0
cg01287476	M1AP	-0.463871	0	-1.00446	0
cg01287811	C6orf57	-0.211247	5e-05	-0.428952	0.000299
cg01288372	PTH2R	0.381791	0	0.804309	0
cg01289020	CMTR2	-0.343885	0	-0.716984	0
cg01290009	KNDC1	0.354988	0	0.742279	0
cg01290568	IL1B	-0.54755	0	-1.22975	0
cg01291398	ARHGEF10	0.507067	0	1.11755	0
cg01291715	CCDC125	-0.224844	1.5e-05	-0.457504	0.000101
cg01291920	CFB	-0.524165	0	-1.16413	0
cg01300852	RPS6KA2	0.396456	0	0.838874	0
cg01301319	HOXA3	0.381319	0	0.803204	0
cg01303385	PLCXD2	-0.198239	0.000144	-0.401798	0.000772
cg01305127	DGCR6	-0.207163	7e-05	-0.420411	0.000404
cg01305421	IGF1	-0.433755	0	-0.929025	0
cg01306183	SLC22A10	-0.220652	2.2e-05	-0.448683	0.000142
cg01307387	VSNL1	-0.287857	0	-0.592456	0
cg01307684	ANTXR2	0.210194	5.4e-05	0.426749	0.00032
cg01309870	ZBED9	0.231631	8e-06	0.471824	5.6e-05
cg01310473	FGL2	-0.383453	0	-0.808203	0
cg01314691	ING1	-0.211354	4.9e-05	-0.429176	0.000294
cg01320218	HSBP1	-0.235099	6e-06	-0.47916	4.3e-05
cg01320969	SUV420H1	-0.196994	0.000158	-0.399207	0.000838
cg01322214	C7orf31	-0.468131	0	-1.01535	0
cg01322555	AIFM2	-0.244623	2e-06	-0.499371	1.6e-05
cg01323634	CCDC112	-0.432464	0	-0.925847	0
cg01329093	ZNF266	-0.354317	0	-0.740744	0
cg01332181	SLC1A5	-0.261163	0	-0.534712	0
cg01332462	MYO1D	0.253896	1e-06	0.519146	8e-06
cg01335087	COMT	-0.248171	2e-06	-0.506926	1.6e-05
cg01336912	PALM3	0.338264	0	0.704262	0
cg01340089	CMAS	-0.206799	7.2e-05	-0.41965	0.000415
cg01341572	HNF1A	-0.25751	1e-06	-0.526879	8e-06
cg01343041	FAM228A	-0.217009	3e-05	-0.44103	0.000189
cg01344452	DGKE	-0.559978	0	-1.2656	0
cg01347228	RNF135	-0.445284	0	-0.957605	0
cg01347529	EPHX4	-0.200947	0.000116	-0.407438	0.000635
cg01349853	TRANK1	-0.377409	0	-0.79407	0
cg01350440	ATL3	-0.260674	0	-0.533663	0
cg01351041	SLC25A36	-0.458542	0	-0.990927	0
cg01351425	IGF2	0.648453	0	1.54525	0
cg01351830	TBL3	-0.296364	0	-0.611058	0
cg01354923	PTEN	-0.234546	6e-06	-0.477989	4.3e-05
cg01355753	SEPHS2	-0.394275	0	-0.833704	0
cg01357292	ZNF662	-0.434753	0	-0.931485	0
cg01360768	TSG101	0.207531	6.8e-05	0.42118	0.000394
cg01362570	SLC25A36	-0.471697	0	-1.0245	0
cg01365152	CRP	-0.636422	0	-1.50427	0
cg01367750	ACBD5	-0.209927	5.6e-05	-0.42619	0.000331
cg01368230	ARID3C	0.363205	0	0.761146	0
cg01369750	ERICH1	0.198812	0.000137	0.402991	0.000737
cg01370063	MPP2	-0.266195	0	-0.545528	0
cg01370384	FAM131A	-0.253902	1e-06	-0.519159	8e-06
cg01371072	PITX2	0.293593	0	0.604987	0
cg01373166	ADORA2A	-0.326472	0	-0.677748	0
cg01373248	SATB1	0.208606	6.2e-05	0.423427	0.000363
cg01373262	DBNDD2	-0.225412	1.5e-05	-0.458701	0.000101
cg01374049	LRRC1	-0.197026	0.000158	-0.399273	0.000838
cg01375976	CAND2	-0.239004	4e-06	-0.487435	3e-05
cg01378995	STUB1	-0.287947	0	-0.592652	0
cg01381130	PTP4A3	0.673231	0	1.63326	0
cg01381367	ARAP1	0.24376	3e-06	0.497536	2.3e-05
cg01382804	SLC17A2	-0.345218	0	-0.720009	0
cg01383955	NFAM1	-0.202489	0.000102	-0.410653	0.000567
cg01384143	C3orf14	-0.358769	0	-0.750945	0
cg01385230	ENTPD4	-0.224254	1.6e-05	-0.456262	0.000107
cg01385327	FGFR2	-0.310676	0	-0.642587	0
cg01386080	DDR1	0.403828	0	0.856429	0
cg01386314	OGFOD3	-0.223947	1.7e-05	-0.455615	0.000113
cg01388757	RFX8	-0.19935	0.000132	-0.404111	0.000713
cg01394199	HNF1A	-0.280572	0	-0.576606	0
cg01395456	DESI2	0.231882	8e-06	0.472355	5.6e-05
cg01403246	MAFA	-0.282954	0	-0.581781	0
cg01404163	TOX3	-0.308159	0	-0.63702	0
cg01404317	SPG20	-0.349938	0	-0.730746	0
cg01405761	CLVS1	0.287152	0	0.590919	0
cg01405890	DHX58	0.286323	0	0.589113	0
cg01406381	SLC1A5	-0.642002	0	-1.52314	0
cg01407460	PAM16	-0.314122	0	-0.650224	0
cg01410224	METTL21B	0.208288	6.4e-05	0.422762	0.000373
cg01410453	DQX1	-0.897841	0	-2.92194	0
cg01410801	GPR56	-0.692797	0	-1.70663	0
cg01413582	PPP1R18	-0.534167	0	-1.19192	0
cg01413809	MCOLN2	-0.235253	6e-06	-0.479486	4.3e-05
cg01414830	IRAK1BP1	-0.198919	0.000136	-0.403214	0.000732
cg01416241	PCYOX1L	-0.2439	3e-06	-0.497833	2.3e-05
cg01416578	MRPL55	-0.204106	9e-05	-0.414027	0.000507
cg01419539	ZNF595	-0.397629	0	-0.841659	0
cg01419713	PLAT	-0.2984	0	-0.615525	0
cg01420388	FBXO2	-0.537189	0	-1.20039	0
cg01420388	FBXO44	-0.286412	0	-0.589306	0
cg01422262	VAV3	0.233118	7e-06	0.474968	5e-05
cg01422467	SLC9B2	-0.333294	0	-0.693059	0
cg01425731	ARL11	-0.692131	0	-1.70407	0
cg01425746	CHST1	0.298926	0	0.61668	0
cg01426795	CACNA1H	0.605468	0	1.40347	0
cg01429360	IGF2BP3	-0.315923	0	-0.654223	0
cg01429662	B4GALNT2	-0.231658	8e-06	-0.471882	5.6e-05
cg01430172	C11orf49	-0.244123	3e-06	-0.498307	2.3e-05
cg01430302	USP10	0.198825	0.000137	0.403018	0.000737
cg01430588	RAD51C	-0.278517	0	-0.572147	0
cg01431908	LURAP1	0.403714	0	0.856156	0
cg01433189	SLC28A2	-0.556689	0	-1.25605	0
cg01434302	CSMD1	-0.293964	0	-0.605799	0
cg01434608	CMTM3	-0.422031	0	-0.900321	0
cg01435344	GOLGA7B	-0.254914	1e-06	-0.521323	8e-06
cg01438829	TMEM97	-0.272745	0	-0.559654	0
cg01439854	AARS	-0.293795	0	-0.605429	0
cg01440489	ELF1	-0.195299	0.000181	-0.395681	0.000944
cg01440934	MKNK1	-0.309382	0	-0.639724	0
cg01441025	NCALD	0.271837	0	0.557693	0
cg01441172	PHF23	0.223508	1.7e-05	0.454691	0.000113
cg01444716	BTBD3	-0.336573	0	-0.700445	0
cg01445151	SLC22A23	-0.219869	2.4e-05	-0.447037	0.000154
cg01445942	FZD9	-0.291526	0	-0.600466	0
cg01447828	PRX	0.260202	0	0.53265	0
cg01448132	LAT	-0.493151	0	-1.08043	0
cg01448863	SLC10A1	-0.475964	0	-1.03551	0
cg01449818	ABLIM1	0.382223	0	0.805321	0
cg01450953	ZNF426	-0.375304	0	-0.789165	0
cg01451057	CEP57L1	0.231937	8e-06	0.472471	5.6e-05
cg01451193	CTHRC1	-0.354442	0	-0.74103	0
cg01451391	HLF	-0.237592	5e-06	-0.484441	3.7e-05
cg01453694	SYNGR1	-0.200895	0.000116	-0.40733	0.000635
cg01453814	SLC6A16	0.222241	1.9e-05	0.452025	0.000124
cg01456368	DNAH1	0.268367	0	0.550207	0
cg01456440	SAP18	0.251199	1e-06	0.513384	8e-06
cg01457143	ZNF432	-0.215793	3.4e-05	-0.438479	0.000211
cg01457143	ZNF841	-0.304542	0	-0.629037	0
cg01459132	TRIM59	-0.271273	0	-0.556475	0
cg01460481	FEZ1	0.334229	0	0.695163	0
cg01464052	CIART	-0.554904	0	-1.25088	0
cg01468567	CD37	0.433882	0	0.929338	0
cg01468621	BRSK2	-0.2463	2e-06	-0.50294	1.6e-05
cg01469421	ZNF419	-0.237799	5e-06	-0.48488	3.7e-05
cg01469847	IFITM10	0.268241	0	0.549935	0
cg01471036	ALDH3A1	-0.333751	0	-0.694087	0
cg01471196	ZNF334	-0.385712	0	-0.813505	0
cg01476820	POLR1A	0.212754	4.4e-05	0.432108	0.000267
cg01479473	CLCN7	-0.208001	6.5e-05	-0.422162	0.000379
cg01479818	ELOVL3	-0.217537	2.9e-05	-0.442139	0.000183
cg01479911	GABARAP	-0.302358	0	-0.624226	0
cg01484487	LBX2	-0.199965	0.000125	-0.405392	0.00068
cg01485548	IFI30	-0.300734	0	-0.620653	0
cg01487461	SMARCA2	-0.230982	9e-06	-0.470453	6.3e-05
cg01488147	PEG10	0.314944	0	0.652049	0
cg01492724	NEURL4	-0.228528	1.1e-05	-0.465272	7.6e-05
cg01493303	GRWD1	-0.213142	4.2e-05	-0.432921	0.000256
cg01493379	COL6A3	0.286992	0	0.59057	0
cg01493517	IFFO1	-0.351512	0	-0.734336	0
cg01494348	NAPRT	-0.243859	3e-06	-0.497746	2.3e-05
cg01498098	SACS	0.329005	0	0.683424	0
cg01498900	ACOT2	-0.311051	0	-0.643417	0
cg01499217	APCDD1	-0.296482	0	-0.611316	0
cg01500402	MLST8	-0.217152	3e-05	-0.44133	0.000189
cg01501009	ZNF835	-0.27228	0	-0.558649	0
cg01501461	MBOAT7	-0.217405	2.9e-05	-0.441862	0.000183
cg01506678	RNF212	0.205021	8.3e-05	0.415937	0.000472
cg01510626	SMIM19	-0.328186	0	-0.681588	0
cg01514487	MYO1A	-0.427067	0	-0.912608	0
cg01514703	SOCS4	-0.21287	4.3e-05	-0.432351	0.000261
cg01518631	NFIB	-0.23421	6e-06	-0.477278	4.3e-05
cg01518723	NFE2L1	-0.293602	0	-0.605007	0
cg01519261	RUNX1	-0.264496	0	-0.541873	0
cg01523860	UBE2D3	0.198383	0.000142	0.402097	0.000762
cg01524618	UTRN	-0.359414	0	-0.752426	0
cg01524853	HOXC4	0.371173	0	0.779566	0
cg01524893	ARHGAP44	0.391552	0	0.827263	0
cg01527459	DYDC1	-0.411786	0	-0.87552	0
cg01527459	DYDC2	-0.208649	6.2e-05	-0.423517	0.000363
cg01529149	FAM83H	-0.265183	0	-0.543351	0
cg01531388	PPOX	0.214468	3.8e-05	0.4357	0.000234
cg01531495	UCHL3	-0.318356	0	-0.659633	0
cg01535630	SMIM1	-0.392578	0	-0.829688	0
cg01537391	ABCD4	-0.271452	0	-0.556861	0
cg01539064	RPL18	0.300265	0	0.619622	0
cg01542384	GNAI2	-0.20454	8.7e-05	-0.414932	0.000492
cg01546243	TMEM30B	-0.246337	2e-06	-0.503019	1.6e-05
cg01546378	GALM	-0.195471	0.000179	-0.396039	0.000936
cg01549069	STAP2	-0.401928	0	-0.851893	0
cg01551013	EML1	0.210235	5.4e-05	0.426834	0.00032
cg01551699	MGAM	0.318055	0	0.658963	0
cg01552731	HIF3A	-0.26053	0	-0.533354	0
cg01553981	NUDT22	-0.201288	0.000113	-0.408149	0.000621
cg01555014	FAM229A	0.239644	4e-06	0.488793	3e-05
cg01555014	TSSK3	0.274513	0	0.563476	0
cg01555791	ABR	-0.249277	2e-06	-0.509284	1.6e-05
cg01555853	KCNS3	-0.387737	0	-0.818268	0
cg01557297	SLC22A17	-0.231575	8e-06	-0.471706	5.6e-05
cg01561271	FMO5	-0.279842	0	-0.575021	0
cg01564068	GSTM4	-0.222068	2e-05	-0.451661	0.00013
cg01564640	LTBP4	0.198818	0.000137	0.403003	0.000737
cg01565237	JTB	-0.262401	0	-0.53737	0
cg01566242	MRPS21	-0.314031	0	-0.650022	0
cg01566526	ALDH1L1	-0.385188	0	-0.812275	0
cg01566785	PEG10	-0.482568	0	-1.05265	0
cg01568784	RAB38	-0.420971	0	-0.897743	0
cg01569170	FNTA	-0.235644	6e-06	-0.480314	4.3e-05
cg01570551	FAM221A	-0.40145	0	-0.850753	0
cg01573321	PSD3	0.310384	0	0.641941	0
cg01573445	ERCC1	0.217786	2.8e-05	0.442661	0.000177
cg01573650	INO80E	-0.233856	7e-06	-0.476529	5e-05
cg01573825	CBR4	-0.208852	6.1e-05	-0.423941	0.000358
cg01574231	UNC13D	-0.226743	1.3e-05	-0.461507	8.8e-05
cg01575392	SMARCA5	-0.282895	0	-0.581652	0
cg01577165	LIMA1	-0.293833	0	-0.605513	0
cg01577414	NAALAD2	-0.287251	0	-0.591135	0
cg01577760	ALDH3B1	-0.355003	0	-0.742313	0
cg01579024	RANBP17	-0.690145	0	-1.69646	0
cg01580568	LAMB3	-0.559946	0	-1.26551	0
cg01581018	ZIC4	-0.367187	0	-0.770336	0
cg01581222	C19orf38	-0.202454	0.000103	-0.41058	0.000572
cg01583021	ANO7	-0.237518	5e-06	-0.484284	3.7e-05
cg01583265	ASNS	-0.240839	3e-06	-0.491329	2.3e-05
cg01585096	KRTDAP	0.295969	0	0.610192	0
cg01587771	LYPLA2	-0.21858	2.7e-05	-0.444329	0.000171
cg01588379	PRKAG2	0.25101	1e-06	0.512981	8e-06
cg01588438	ADHFE1	-0.343944	0	-0.717118	0
cg01588748	SYT1	-0.197306	0.000155	-0.399856	0.000824
cg01589461	MIB2	-0.200697	0.000118	-0.406917	0.000645
cg01591881	TBCB	-0.260692	0	-0.533701	0
cg01592312	HGS	-0.218483	2.7e-05	-0.444125	0.000171
cg01593385	FGG	-0.302632	0	-0.624829	0
cg01595997	CFB	-0.585405	0	-1.34129	0
cg01596520	PRKACA	-0.217969	2.8e-05	-0.443046	0.000177
cg01596892	CSTF1	0.293364	0	0.604486	0
cg01597066	SPHK2	-0.450468	0	-0.970575	0
cg01597480	CPED1	-0.292754	0	-0.603152	0
cg01601628	CD74	-0.341028	0	-0.710511	0
cg01601746	ZNF549	-0.452986	0	-0.976902	0
cg01603146	S100A11	-0.343239	0	-0.715519	0
cg01603247	CLPTM1L	-0.378263	0	-0.796062	0
cg01606516	GUK1	-0.201071	0.000115	-0.407697	0.00063
cg01606867	TSPYL1	-0.433019	0	-0.927213	0
cg01608732	ZNF491	-0.251697	1e-06	-0.514448	8e-06
cg01611679	CPSF4	-0.197099	0.000157	-0.399425	0.000834
cg01612057	FKBP11	-0.232152	8e-06	-0.472926	5.6e-05
cg01612095	CYBA	0.696697	0	1.72171	0
cg01614087	ARPC1B	-0.322355	0	-0.668546	0
cg01616225	GPR56	0.203963	9.1e-05	0.413728	0.000512
cg01616489	POLE	-0.342154	0	-0.71306	0
cg01616745	OSBPL6	0.232687	7e-06	0.474057	5e-05
cg01620308	PRNP	-0.284263	0	-0.584628	0
cg01620580	ZNF665	-0.410284	0	-0.871905	0
cg01620611	CDC42EP4	-0.234274	6e-06	-0.477414	4.3e-05
cg01623485	BRSK2	0.46196	0	0.9996	0
cg01627847	SPATA32	0.319908	0	0.663089	0
cg01636582	TSPAN4	-0.558754	0	-1.26204	0
cg01637011	KIF21B	-0.219469	2.5e-05	-0.446196	0.00016
cg01642168	HSPBP1	-0.213457	4.1e-05	-0.433581	0.000251
cg01642461	SPTB	0.306604	0	0.633585	0
cg01644611	OXT	-0.717895	0	-1.80658	0
cg01645998	SDR42E1	-0.454071	0	-0.979634	0
cg01647632	HAPLN3	-0.200832	0.000117	-0.407199	0.00064
cg01654560	NTM	0.37688	0	0.792836	0
cg01654582	AADAT	-0.217589	2.9e-05	-0.442248	0.000183
cg01655356	SHANK2	0.24735	2e-06	0.505176	1.6e-05
cg01656750	KATNB1	-0.260089	1e-06	-0.532408	8e-06
cg01657408	RNF145	-0.244267	2e-06	-0.498614	1.6e-05
cg01658259	NFATC4	-0.208949	6e-05	-0.424144	0.000352
cg01658602	ZNF343	-0.211619	4.8e-05	-0.429731	0.000289
cg01659099	IVD	-0.224138	1.6e-05	-0.456018	0.000107
cg01660630	BRSK2	0.549789	0	1.23616	0
cg01660934	ESRP2	-0.292245	0	-0.602038	0
cg01662102	HSPA13	-0.268962	0	-0.551489	0
cg01663603	KCNB1	0.334761	0	0.696361	0
cg01663768	CD44	-0.294064	0	-0.606018	0
cg01663968	CTSZ	-0.231064	9e-06	-0.470626	6.3e-05
cg01664925	LZTS1	0.416111	0	0.885959	0
cg01665550	GPI	-0.297116	0	-0.612707	0
cg01667702	CNTROB	-0.28147	0	-0.578556	0
cg01667837	GPR37	-0.321705	0	-0.667096	0
cg01667953	ALDOA	-0.270873	0	-0.555611	0
cg01668281	CLDN14	0.314145	0	0.650275	0
cg01671575	PGBD5	0.389391	0	0.822164	0
cg01675953	MCF2L	0.234129	7e-06	0.477107	5e-05
cg01676322	ACBD4	-0.30003	0	-0.619105	0
cg01677098	TCEA1	-0.262101	0	-0.536726	0
cg01688293	CHFR	0.334711	0	0.696249	0
cg01689053	RHOBTB3	-0.316875	0	-0.656339	0
cg01693157	TUBA4A	-0.270729	0	-0.555301	0
cg01693350	WT1	0.387323	0	0.817293	0
cg01693650	LZTFL1	-0.363011	0	-0.760699	0
cg01694331	DAO	-0.537857	0	-1.20227	0
cg01697163	SH3BP1	-0.509415	0	-1.12388	0
cg01697354	WNT10B	0.258391	1e-06	0.528767	8e-06
cg01697541	TMEM97	-0.313569	0	-0.648997	0
cg01697732	FAM20A	-0.240921	3e-06	-0.491503	2.3e-05
cg01698298	VWCE	-0.442087	0	-0.949644	0
cg01699740	GRAMD1B	0.286825	0	0.590206	0
cg01701634	NKG7	-0.273251	0	-0.560748	0
cg01703971	FBLN7	0.199492	0.00013	0.404407	0.000704
cg01704226	ITGAE	0.376518	0	0.791993	0
cg01704332	C1orf56	-0.202835	0.0001	-0.411375	0.000557
cg01704534	RBM47	-0.282918	0	-0.581702	0
cg01707361	ENGASE	-0.208169	6.4e-05	-0.422513	0.000373
cg01709348	C6orf47	-0.300973	0	-0.621178	0
cg01712737	GPC1	0.439762	0	0.943871	0
cg01714932	PZP	-0.703283	0	-1.74753	0
cg01715455	VSX1	0.251603	1e-06	0.514247	8e-06
cg01716224	FAM83F	-0.386843	0	-0.816164	0
cg01716603	LASP1	-0.397862	0	-0.842213	0
cg01717973	MRPL9	-0.260549	0	-0.533395	0
cg01718116	DPP10	-0.204565	8.6e-05	-0.414985	0.000487
cg01718447	CRHR2	0.32931	0	0.684108	0
cg01719157	TRIM68	-0.284236	0	-0.584569	0
cg01719793	ARHGEF19	-0.306591	0	-0.633557	0
cg01720186	B3GNT5	-0.26928	0	-0.552175	0
cg01721538	PSMA7	-0.217319	3e-05	-0.441681	0.000189
cg01721754	NHLRC4	-0.399033	0	-0.844997	0
cg01723710	ADIPOR1	-0.277632	0	-0.570229	0
cg01725199	GALNT12	-0.32954	0	-0.684624	0
cg01725531	TNFRSF10A	-0.208641	6.2e-05	-0.4235	0.000363
cg01730857	PUF60	-0.328677	0	-0.682689	0
cg01730976	FN3KRP	-0.334107	0	-0.694888	0
cg01733599	LIPC	-0.324018	0	-0.67226	0
cg01733795	SENP3	0.205767	7.8e-05	0.417494	0.000446
cg01734062	TMEM92	-0.353117	0	-0.738001	0
cg01735621	MB21D1	-0.456668	0	-0.986186	0
cg01738202	SLC6A16	0.336066	0	0.699302	0
cg01741041	ACTB	-0.385895	0	-0.813935	0
cg01745690	BLVRA	-0.370322	0	-0.777592	0
cg01745692	ELAC2	-0.32366	0	-0.67146	0
cg01751245	SPRED2	-0.262826	0	-0.538283	0
cg01753359	ZNF572	-0.375334	0	-0.789235	0
cg01754290	FOXP2	0.44562	0	0.958443	0
cg01756288	TRANK1	-0.255727	1e-06	-0.523062	8e-06
cg01756814	ELOVL6	-0.217599	2.9e-05	-0.442269	0.000183
cg01756841	RFWD2	0.217032	3e-05	0.441079	0.000189
cg01758575	CD19	-0.304122	0	-0.628111	0
cg01760846	PSMC1	-0.264308	0	-0.541469	0
cg01761478	VARS	-0.208364	6.3e-05	-0.422921	0.000368
cg01763821	CCNB2	-0.243748	3e-06	-0.49751	2.3e-05
cg01763884	PLXNB2	-0.39931	0	-0.845656	0
cg01768686	SPNS3	0.26696	0	0.547175	0
cg01768775	KCNT2	-0.342584	0	-0.714034	0
cg01769501	SDAD1	-0.255667	1e-06	-0.522934	8e-06
cg01770400	SERPINC1	-0.640982	0	-1.51968	0
cg01774894	HOXB6	0.471502	0	1.024	0
cg01775921	TRIM15	0.384084	0	0.809683	0
cg01777019	ESR1	0.36093	0	0.75591	0
cg01777575	FOXA2	-0.364817	0	-0.764862	0
cg01777913	PHB2	-0.223777	1.7e-05	-0.455257	0.000113
cg01780984	BAIAP2	-0.362001	0	-0.758374	0
cg01784859	PIGM	0.202207	0.000105	0.410065	0.000581
cg01786994	DNAJA4	-0.548538	0	-1.23257	0
cg01795694	ZNF706	-0.303454	0	-0.626639	0
cg01796333	MTERF4	0.221338	2.1e-05	0.450125	0.000136
cg01798499	ABCB9	-0.257782	1e-06	-0.527462	8e-06
cg01801200	BRF1	-0.256596	1e-06	-0.524922	8e-06
cg01802635	BLOC1S5	-0.226901	1.3e-05	-0.46184	8.8e-05
cg01802713	ZBTB47	-0.237496	5e-06	-0.484238	3.7e-05
cg01803049	CD81	0.416769	0	0.887551	0
cg01806808	PTK2	-0.194789	0.000188	-0.394621	0.000977
cg01807202	C4orf33	-0.201352	0.000112	-0.408283	0.000616
cg01813033	CTGF	0.198619	0.000139	0.402589	0.000747
cg01814098	ALDH7A1	-0.350918	0	-0.732981	0
cg01814537	DAK	-0.205647	7.9e-05	-0.417244	0.000451
cg01815090	MB	0.222776	1.8e-05	0.45315	0.000119
cg01817009	LCAT	-0.786197	0	-2.12279	0
cg01817393	GNAS	0.212617	4.4e-05	0.431821	0.000267
cg01818648	GTF2E2	-0.298948	0	-0.616728	0
cg01821018	TACSTD2	-0.388452	0	-0.819951	0
cg01822727	WDR27	-0.292746	0	-0.603134	0
cg01825058	SMARCD3	0.20732	6.9e-05	0.420739	0.000399
cg01826354	B3GNTL1	-0.456569	0	-0.985936	0
cg01827633	TTLL4	-0.277669	0	-0.570309	0
cg01828650	TMEM168	-0.293441	0	-0.604655	0
cg01832005	C3orf14	-0.55741	0	-1.25814	0
cg01832036	DLX4	0.486664	0	1.06336	0
cg01833143	RSPO2	0.275996	0	0.566685	0
cg01833222	LAMB2	0.208547	6.2e-05	0.423304	0.000363
cg01833675	FAM124B	-0.371613	0	-0.780586	0
cg01833923	GNGT2	0.196556	0.000164	0.398295	0.000867
cg01834625	ZNF687	0.211096	5e-05	0.428636	0.000299
cg01834776	CBLN3	-0.243561	3e-06	-0.497112	2.3e-05
cg01837275	MBNL2	-0.421079	0	-0.898006	0
cg01837574	CNTROB	-0.266048	0	-0.545212	0
cg01837657	RHCG	-0.212898	4.3e-05	-0.43241	0.000261
cg01837846	KLHL29	0.240651	4e-06	0.49093	3e-05
cg01838380	NDFIP1	-0.258208	1e-06	-0.528375	8e-06
cg01840244	TPT1	-0.218517	2.7e-05	-0.444196	0.000171
cg01842685	CD63	-0.411888	0	-0.875766	0
cg01846776	ZNF496	-0.35121	0	-0.733647	0
cg01849637	PCYOX1L	-0.236926	5e-06	-0.48303	3.7e-05
cg01850110	TSC2	-0.210876	5.1e-05	-0.428176	0.000305
cg01856645	BHMT2	-0.591555	0	-1.36011	0
cg01856645	DMGDH	-0.412728	0	-0.87779	0
cg01859739	ZNF544	-0.413613	0	-0.879924	0
cg01861131	SMIM22	-0.525333	0	-1.16735	0
cg01866359	C1QL3	0.264028	0	0.540867	0
cg01866895	NABP1	-0.367103	0	-0.770141	0
cg01867395	PAX6	0.20328	9.6e-05	0.412303	0.000537
cg01869058	NELFE	-0.342438	0	-0.713704	0
cg01869229	TOP1MT	-0.224142	1.6e-05	-0.456026	0.000107
cg01870903	DCAF13	-0.316284	0	-0.655025	0
cg01874867	PON1	-0.647514	0	-1.54201	0
cg01874871	IDH3B	-0.194763	0.000189	-0.394566	0.000981
cg01876338	GPR75	-0.438965	0	-0.941896	0
cg01877606	LNX1	-0.293983	0	-0.605841	0
cg01878214	TBRG4	-0.232328	8e-06	-0.473298	5.6e-05
cg01878705	C18orf32	-0.272554	0	-0.559241	0
cg01879488	CD44	-0.318723	0	-0.66045	0
cg01880096	FAM110C	-0.23284	7e-06	-0.47438	5e-05
cg01881182	ABAT	0.274882	0	0.564275	0
cg01883208	PCNXL2	0.527134	0	1.17234	0
cg01883662	TM4SF19	-0.385443	0	-0.812874	0
cg01883966	DXO	-0.230513	9e-06	-0.469462	6.3e-05
cg01891209	ARTN	-0.393412	0	-0.831661	0
cg01893560	BAIAP3	0.228709	1.1e-05	0.465654	7.6e-05
cg01897797	SALL2	0.48679	0	1.06369	0
cg01899437	CCDC149	-0.208229	6.4e-05	-0.422639	0.000373
cg01901107	ASIC3	0.293288	0	0.60432	0
cg01901780	TMEM231	-0.229311	1e-05	-0.466924	6.9e-05
cg01904619	TRAF3IP2	-0.357814	0	-0.748753	0
cg01906599	CLIP2	0.405739	0	0.861	0
cg01919204	GPT	-0.263315	0	-0.539334	0
cg01919208	LAMB2	-0.204163	8.9e-05	-0.414146	0.000502
cg01919823	PCYOX1L	0.211159	5e-05	0.428768	0.000299
cg01919999	GNB2L1	-0.196137	0.000169	-0.397424	0.00089
cg01921126	IGF2	0.571938	0	1.3008	0
cg01923999	FAM84B	-0.217935	2.8e-05	-0.442974	0.000177
cg01924942	LYRM1	-0.205369	8.1e-05	-0.416663	0.000461
cg01928143	ZDHHC7	-0.243106	3e-06	-0.496145	2.3e-05
cg01928147	CAB39L	-0.19757	0.000151	-0.400405	0.000805
cg01928147	SETDB2	-0.269963	0	-0.553648	0
cg01928553	ATP6V0E2	-0.329252	0	-0.683978	0
cg01929105	LZIC	0.289679	0	0.596432	0
cg01929105	NMNAT1	0.252609	1e-06	0.516395	8e-06
cg01930518	FURIN	-0.205972	7.7e-05	-0.417922	0.000441
cg01931893	TK2	-0.294081	0	-0.606056	0
cg01933073	SORBS2	-0.37312	0	-0.784086	0
cg01933228	AGL	-0.429038	0	-0.917434	0
cg01937840	CTNND2	0.534434	0	1.19266	0
cg01938066	ABRACL	-0.282941	0	-0.581752	0
cg01938118	STXBP3	-0.231264	9e-06	-0.471049	6.3e-05
cg01938476	PHB2	-0.224391	1.6e-05	-0.45655	0.000107
cg01940508	RABEP1	-0.40016	0	-0.847679	0
cg01941619	MEP1B	-0.473733	0	-1.02974	0
cg01942127	CACNA1D	-0.401219	0	-0.850202	0
cg01942164	NUMB	-0.313034	0	-0.647811	0
cg01942558	TNFAIP6	-0.209701	5.7e-05	-0.425717	0.000337
cg01945624	SH3TC1	-0.310233	0	-0.641606	0
cg01945840	MB	0.194851	0.000187	0.394749	0.000972
cg01946401	RUNX2	-0.221617	2e-05	-0.450712	0.00013
cg01946784	TFCP2L1	0.436687	0	0.93626	0
cg01947936	RAPSN	-0.370062	0	-0.77699	0
cg01949798	NIPAL2	-0.213418	4.1e-05	-0.433499	0.000251
cg01952313	NBEA	0.338965	0	0.705845	0
cg01954107	RTCA	0.212635	4.4e-05	0.431859	0.000267
cg01955745	NTM	0.208169	6.4e-05	0.422513	0.000373
cg01957330	SKAP2	-0.342925	0	-0.714807	0
cg01957585	PSD3	0.222858	1.8e-05	0.453323	0.000119
cg01958934	APOC2	-0.675705	0	-1.64234	0
cg01960300	PDZK1	-0.280102	0	-0.575586	0
cg01962018	SLC25A38	-0.252612	1e-06	-0.516402	8e-06
cg01964262	MBNL2	-0.341027	0	-0.710508	0
cg01964975	C1orf111	-0.596517	0	-1.37545	0
cg01966129	PRAME	-0.474884	0	-1.03272	0
cg01966522	UROC1	-0.495839	0	-1.08755	0
cg01966791	UCKL1	0.208877	6.1e-05	0.423994	0.000358
cg01968178	REEP1	-0.197117	0.000157	-0.399462	0.000834
cg01968242	LAPTM4B	-0.409349	0	-0.869658	0
cg01971407	IFITM1	-0.741901	0	-1.90939	0
cg01971612	DECR1	-0.254954	1e-06	-0.521408	8e-06
cg01971940	CACNA1H	0.425326	0	0.908353	0
cg01972875	FAM65A	0.262662	0	0.537931	0
cg01979287	MRPL38	-0.226251	1.3e-05	-0.460469	8.8e-05
cg01979888	IFFO1	-0.386021	0	-0.814232	0
cg01981181	LMBR1L	-0.280011	0	-0.575388	0
cg01984322	SGSM1	-0.258109	1e-06	-0.528163	8e-06
cg01984798	GGT6	-0.445436	0	-0.957984	0
cg01986605	PODXL2	-0.285708	0	-0.587773	0
cg01988129	ADHFE1	-0.456992	0	-0.987005	0
cg01988891	GPR84	-0.396706	0	-0.839467	0
cg01994599	KIAA1586	0.214431	3.8e-05	0.435623	0.000234
cg01995548	RPL13	-0.438789	0	-0.94146	0
cg01995821	SELM	-0.435973	0	-0.934496	0
cg01996004	BTNL8	0.633412	0	1.49419	0
cg02001060	EXPH5	-0.229686	1e-05	-0.467716	6.9e-05
cg02005147	HHIPL1	-0.195903	0.000173	-0.396937	0.000909
cg02007567	TVP23A	-0.245792	2e-06	-0.501859	1.6e-05
cg02009395	ACSM1	0.251552	1e-06	0.514138	8e-06
cg02012442	ECH1	-0.320819	0	-0.66512	0
cg02015800	MED15	-0.197845	0.000148	-0.400978	0.000791
cg02015876	SYNM	-0.563902	0	-1.27707	0
cg02020019	RAB11B	-0.266477	0	-0.546135	0
cg02020350	FPR2	0.351485	0	0.734274	0
cg02021817	RBL2	-0.248176	2e-06	-0.506936	1.6e-05
cg02021919	CCNH	-0.200803	0.000117	-0.407138	0.00064
cg02026204	OSM	-0.360035	0	-0.753852	0
cg02026377	EXOC1	-0.225521	1.4e-05	-0.458931	9.4e-05
cg02030913	NFKBIL1	-0.286996	0	-0.590579	0
cg02034222	DQX1	-0.869201	0	-2.6596	0
cg02034949	MICALL1	-0.23	1e-05	-0.468379	6.9e-05
cg02035060	CRMP1	0.242132	3e-06	0.494075	2.3e-05
cg02035605	WNT5B	0.207387	6.9e-05	0.420879	0.000399
cg02042144	EIF5A	-0.346442	0	-0.72279	0
cg02042997	APOBR	-0.277157	0	-0.5692	0
cg02043083	NUP43	0.226754	1.3e-05	0.46153	8.8e-05
cg02043083	PCMT1	0.252952	1e-06	0.517128	8e-06
cg02044895	LPXN	-0.579663	0	-1.32391	0
cg02046552	DMTN	0.24133	3e-06	0.492372	2.3e-05
cg02048416	LOXL3	-0.319437	0	-0.66204	0
cg02051805	TSACC	0.196645	0.000163	0.39848	0.000862
cg02051924	LITAF	-0.261995	0	-0.536498	0
cg02052366	RUNX1T1	0.292764	0	0.603173	0
cg02053265	CLPTM1L	-0.259688	1e-06	-0.531548	8e-06
cg02054116	GJC1	0.353896	0	0.739781	0
cg02058108	SSPN	-0.249182	2e-06	-0.509081	1.6e-05
cg02059637	GRB14	-0.301919	0	-0.623259	0
cg02059867	RAPGEFL1	-0.34287	0	-0.714683	0
cg02060408	SETDB1	-0.405302	0	-0.859954	0
cg02061130	MYO1C	-0.311126	0	-0.643583	0
cg02063828	PELI1	-0.202603	0.000101	-0.410891	0.000562
cg02066331	RBM24	-0.49524	0	-1.08596	0
cg02067580	CHTOP	-0.200241	0.000123	-0.405967	0.00067
cg02067639	MED6	-0.207438	6.8e-05	-0.420985	0.000394
cg02072256	NDUFA8	-0.208018	6.5e-05	-0.422198	0.000379
cg02077276	CALCA	-0.20105	0.000115	-0.407653	0.00063
cg02077702	ISLR	0.230703	9e-06	0.469864	6.3e-05
cg02080641	PALMD	-0.366471	0	-0.768681	0
cg02081065	LEAP2	-0.20401	9e-05	-0.413826	0.000507
cg02085160	FADS1	-0.241604	3e-06	-0.492954	2.3e-05
cg02086952	DGKE	-0.32883	0	-0.683032	0
cg02087923	DHX16	0.2073	6.9e-05	0.420697	0.000399
cg02090014	MNX1	-0.212722	4.4e-05	-0.432041	0.000267
cg02091066	DST	-0.23126	9e-06	-0.471041	6.3e-05
cg02091185	RANBP17	-0.659595	0	-1.58419	0
cg02094018	PEMT	-0.677538	0	-1.6491	0
cg02095752	ULBP2	-0.239417	4e-06	-0.488311	3e-05
cg02096397	TLX1	0.318467	0	0.65988	0
cg02096793	MFSD7	-0.784391	0	-2.11337	0
cg02097420	HRG	-0.443619	0	-0.953455	0
cg02097636	PAFAH1B3	-0.206364	7.5e-05	-0.418741	0.00043
cg02098786	ADCY4	0.201156	0.000114	0.407874	0.000626
cg02099418	CD28	-0.276066	0	-0.566837	0
cg02102717	UBE2D3	-0.270481	0	-0.554765	0
cg02102829	CTBP2	-0.296734	0	-0.611869	0
cg02103689	DCXR	-0.207639	6.7e-05	-0.421405	0.000389
cg02105247	SKIV2L	-0.207583	6.8e-05	-0.421288	0.000394
cg02105485	CCDC109B	-0.217036	3e-05	-0.441087	0.000189
cg02105856	PIGR	-0.338549	0	-0.704906	0
cg02107316	SCRN2	-0.348417	0	-0.727282	0
cg02107545	CIR1	-0.207764	6.7e-05	-0.421667	0.000389
cg02108130	CYHR1	0.297009	0	0.612472	0
cg02117721	CXCL6	-0.288455	0	-0.59376	0
cg02117764	PLXND1	0.302657	0	0.624884	0
cg02124912	GPR37L1	0.195843	0.000173	0.396812	0.000909
cg02125600	PRCP	-0.198186	0.000144	-0.401687	0.000772
cg02126477	DLC1	-0.23081	9e-06	-0.47009	6.3e-05
cg02128325	NRG2	-0.234122	7e-06	-0.477092	5e-05
cg02132458	SRP72	0.230501	9e-06	0.469437	6.3e-05
cg02132714	HOXB3	0.278343	0	0.57177	0
cg02133234	NRBP2	-0.453839	0	-0.979049	0
cg02134200	GATAD2B	0.267991	0	0.549396	0
cg02144874	KLHL30	-0.4772	0	-1.0387	0
cg02144933	AOX1	-0.212442	4.5e-05	-0.431455	0.000272
cg02146453	PROSC	-0.233496	7e-06	-0.475768	5e-05
cg02150988	HOXD1	-0.212346	4.5e-05	-0.431254	0.000272
cg02153893	MAD2L1BP	0.210761	5.2e-05	0.427935	0.00031
cg02154186	PNMA2	-0.234828	6e-06	-0.478586	4.3e-05
cg02156004	DNAJA2	0.213211	4.2e-05	0.433066	0.000256
cg02156862	GLOD4	-0.265086	0	-0.543142	0
cg02156862	RNMTL1	-0.324925	0	-0.674287	0
cg02157083	APOA5	-0.577819	0	-1.31837	0
cg02157872	SYT17	0.226851	1.3e-05	0.461734	8.8e-05
cg02159763	CARS2	-0.195479	0.000178	-0.396055	0.000931
cg02162069	PEG3	-0.445982	0	-0.959347	0
cg02162950	DIS3	-0.33356	0	-0.693657	0
cg02164110	TCF19	-0.203772	9.2e-05	-0.41333	0.000517
cg02165713	KCTD17	-0.2486	2e-06	-0.50784	1.6e-05
cg02167021	HCLS1	-0.69	0	-1.69591	0
cg02169125	POLDIP2	-0.20433	8.8e-05	-0.414494	0.000497
cg02169391	MEST	-0.277737	0	-0.570456	0
cg02169487	ANK3	-0.284815	0	-0.585829	0
cg02173970	CFAP46	0.454946	0	0.981839	0
cg02174006	CCSER2	-0.201183	0.000114	-0.40793	0.000626
cg02177646	ATL3	-0.286224	0	-0.588897	0
cg02180545	MRPL43	-0.240244	4e-06	-0.490066	3e-05
cg02181847	TFAP2A	0.2225	1.9e-05	0.45257	0.000124
cg02183170	LGALS3	-0.680728	0	-1.66094	0
cg02183671	CD38	-0.490192	0	-1.07263	0
cg02184413	VNN1	-0.396691	0	-0.839432	0
cg02190350	PDE2A	0.226007	1.4e-05	0.459955	9.4e-05
cg02192673	NPFFR2	-0.300503	0	-0.620145	0
cg02192746	PILRA	0.474722	0	1.0323	0
cg02193762	PRR5L	-0.302149	0	-0.623766	0
cg02196147	NOS2	-0.286182	0	-0.588805	0
cg02197293	FBXO27	-0.358309	0	-0.749889	0
cg02199826	AFP	-0.301139	0	-0.621543	0
cg02201052	PLEKHB1	0.454951	0	0.981852	0
cg02201215	BTBD6	-0.527387	0	-1.17304	0
cg02204046	MYCN	-0.297518	0	-0.613589	0
cg02207496	DGCR6	-0.287995	0	-0.592757	0
cg02210151	FGFR2	-0.498578	0	-1.09482	0
cg02215070	AKR1B1	-0.33119	0	-0.688329	0
cg02215171	HERC5	-0.369083	0	-0.774722	0
cg02216667	C1orf111	-0.602958	0	-1.39556	0
cg02220233	GC	-0.256048	1e-06	-0.523749	8e-06
cg02221302	C3orf14	-0.611076	0	-1.42127	0
cg02224164	MARS	-0.338679	0	-0.705199	0
cg02225847	FAM65A	0.197548	0.000152	0.400359	0.00081
cg02227867	C8orf58	-0.431556	0	-0.923614	0
cg02230701	TMEM231	-0.220866	2.2e-05	-0.449133	0.000142
cg02231590	ITM2C	0.328344	0	0.681942	0
cg02233216	LBH	-0.206324	7.5e-05	-0.418658	0.00043
cg02236651	LIMD2	-0.215561	3.4e-05	-0.437992	0.000211
cg02237342	ADORA2A	-0.447233	0	-0.962472	0
cg02238178	IL2RB	-0.469146	0	-1.01795	0
cg02242344	CAPG	-0.390604	0	-0.825025	0
cg02244695	TMEM176A	-0.360114	0	-0.754034	0
cg02244695	TMEM176B	-0.355268	0	-0.74292	0
cg02245467	LZTS1	0.380221	0	0.800636	0
cg02245794	TACC1	0.221416	2.1e-05	0.450289	0.000136
cg02246968	UBAC2	0.252278	1e-06	0.515688	8e-06
cg02247561	ZNF808	-0.509474	0	-1.12404	0
cg02251567	AMT	-0.516997	0	-1.14447	0
cg02254407	PLEKHB1	0.451159	0	0.972309	0
cg02256576	CES3	-0.44481	0	-0.956423	0
cg02258139	BHLHA15	-0.226431	1.3e-05	-0.460849	8.8e-05
cg02259232	RPL10L	-0.473716	0	-1.0297	0
cg02260587	PCDHB2	-0.272158	0	-0.558386	0
cg02260885	IGF2BP2	-0.264693	0	-0.542297	0
cg02262866	LRRK1	0.383054	0	0.807268	0
cg02263165	PPP2R5C	-0.284411	0	-0.58495	0
cg02263479	NTHL1	-0.210389	5.3e-05	-0.427157	0.000315
cg02263813	MT1A	-0.323091	0	-0.670189	0
cg02266771	PRSS16	-0.364918	0	-0.765096	0
cg02267270	MDGA1	0.292121	0	0.601767	0
cg02268225	EVL	-0.396318	0	-0.838546	0
cg02268584	OBSCN	0.408605	0	0.867871	0
cg02268965	SLC8A1	0.268058	0	0.549541	0
cg02269161	SYT9	-0.228733	1.1e-05	-0.465704	7.6e-05
cg02269272	DRG2	0.240906	3e-06	0.491471	2.3e-05
cg02272258	WDR46	-0.321488	0	-0.666611	0
cg02273392	SERPINE1	-0.451472	0	-0.973095	0
cg02275713	NUCB1	-0.290608	0	-0.59846	0
cg02280309	PKLR	-0.630416	0	-1.48421	0
cg02280532	LY75	-0.215461	3.5e-05	-0.437782	0.000217
cg02280912	ZNF814	-0.313219	0	-0.648221	0
cg02283238	TNFAIP8	-0.512663	0	-1.13267	0
cg02285477	POLR1D	0.202986	9.8e-05	0.41169	0.000547
cg02285920	JAK3	-0.213373	4.2e-05	-0.433405	0.000256
cg02286091	BHMT	-0.509213	0	-1.12333	0
cg02286663	TFR2	-0.257575	1e-06	-0.527019	8e-06
cg02286847	P3H4	-0.221666	2e-05	-0.450815	0.00013
cg02288341	GFRA3	-0.474143	0	-1.0308	0
cg02289992	ZC2HC1A	-0.309759	0	-0.640558	0
cg02292042	NSMCE2	-0.20251	0.000102	-0.410697	0.000567
cg02293936	HOXB5	0.217673	2.9e-05	0.442424	0.000183
cg02294791	SYT8	-0.326516	0	-0.677847	0
cg02295078	ZNF287	-0.603396	0	-1.39694	0
cg02301920	CES1	-0.390471	0	-0.824711	0
cg02303265	KCNG1	0.329596	0	0.68475	0
cg02304092	C5orf63	-0.486649	0	-1.06332	0
cg02304285	C10orf2	-0.209583	5.7e-05	-0.42547	0.000337
cg02304285	MRPL43	-0.212691	4.4e-05	-0.431976	0.000267
cg02305135	TCF7L1	-0.285344	0	-0.58698	0
cg02306612	ZNF197	-0.312659	0	-0.64698	0
cg02307161	SNRPB2	0.195682	0.000176	0.396477	0.000922
cg02307277	IYD	-0.239708	4e-06	-0.488929	3e-05
cg02308296	C4A	-0.307345	0	-0.635222	0
cg02308560	HMHA1	0.470575	0	1.02162	0
cg02308914	PLXND1	0.261905	0	0.536305	0
cg02309273	INPP5B	-0.371993	0	-0.781468	0
cg02310286	DCAF4L2	-0.513096	0	-1.13385	0
cg02310882	ZFHX3	-0.196179	0.000169	-0.397511	0.00089
cg02311193	HOXB3	0.253716	1e-06	0.518761	8e-06
cg02311932	RBM24	-0.538999	0	-1.20549	0
cg02312409	RNF217	-0.256214	1e-06	-0.524104	8e-06
cg02315597	ZNF841	-0.296602	0	-0.611579	0
cg02316091	RIC1	0.229178	1e-05	0.466643	6.9e-05
cg02316596	GRIK4	0.498971	0	1.09587	0
cg02319067	C16orf54	-0.510307	0	-1.12629	0
cg02320003	ELOVL7	-0.198915	0.000136	-0.403205	0.000732
cg02320501	SSH2	-0.212956	4.3e-05	-0.432531	0.000261
cg02321821	P4HB	-0.230258	9e-06	-0.468924	6.3e-05
cg02322879	TM4SF19	-0.297487	0	-0.613521	0
cg02326386	MOB3A	-0.373121	0	-0.784088	0
cg02326858	ZNF687	0.222545	1.9e-05	0.452664	0.000124
cg02329527	EFHB	0.28319	0	0.582294	0
cg02331450	CRTAP	-0.202725	0.0001	-0.411145	0.000557
cg02332117	S100A2	-0.44022	0	-0.945007	0
cg02332492	C8G	-0.511898	0	-1.1306	0
cg02335527	GHDC	-0.266991	0	-0.547242	0
cg02335912	ACSM1	-0.444101	0	-0.954656	0
cg02336128	DCK	0.219173	2.5e-05	0.445574	0.00016
cg02337836	GSTM2	-0.236844	5e-06	-0.482856	3.7e-05
cg02338858	LZIC	-0.36847	0	-0.773303	0
cg02343823	ZNF300	-0.410372	0	-0.872117	0
cg02344926	ALDOC	-0.465625	0	-1.00894	0
cg02346790	PARP15	-0.549934	0	-1.23657	0
cg02347312	MCF2L	0.38584	0	0.813806	0
cg02348634	EPCAM	-0.60958	0	-1.4165	0
cg02349096	RAB3D	-0.754969	0	-1.96882	0
cg02352203	RPTOR	-0.321313	0	-0.666221	0
cg02358862	CORO1A	-0.789993	0	-2.14283	0
cg02359355	NT5C3B	-0.352561	0	-0.736731	0
cg02360263	PTP4A1	-0.30952	0	-0.640029	0
cg02364518	SYNE1	0.222982	1.8e-05	0.453584	0.000119
cg02365900	METRNL	0.213195	4.2e-05	0.433032	0.000256
cg02369195	AMIGO2	-0.198828	0.000137	-0.403024	0.000737
cg02370417	ZNF568	-0.344863	0	-0.719203	0
cg02370417	ZNF829	-0.328714	0	-0.682772	0
cg02371040	ZNF558	-0.220872	2.2e-05	-0.449145	0.000142
cg02374107	ADCY9	-0.224513	1.6e-05	-0.456807	0.000107
cg02375503	PAQR5	-0.543429	0	-1.21802	0
cg02375832	LBHD1	-0.225806	1.4e-05	-0.459531	9.4e-05
cg02377544	MEIS2	-0.415907	0	-0.885465	0
cg02379533	FAXDC2	-0.334169	0	-0.695028	0
cg02382073	TET2	0.221436	2.1e-05	0.450331	0.000136
cg02382109	PEBP4	-0.197882	0.000148	-0.401055	0.000791
cg02382400	SLC4A11	0.1956	0.000177	0.396307	0.000927
cg02382795	MLXIPL	0.662287	0	1.59375	0
cg02384338	GPRC5B	0.330477	0	0.686727	0
cg02385091	ANKRD16	0.221405	2.1e-05	0.450266	0.000136
cg02385791	ZNF570	-0.328281	0	-0.681801	0
cg02386822	MUC1	-0.259779	1e-06	-0.531743	8e-06
cg02387803	ZIC4	0.509143	0	1.12314	0
cg02390103	OSMR	-0.325988	0	-0.676665	0
cg02393030	NDFIP2	-0.283123	0	-0.582148	0
cg02396253	ALDH8A1	-0.535391	0	-1.19534	0
cg02397182	VEGFA	0.198741	0.000138	0.402843	0.000742
cg02398725	CREBZF	-0.204058	9e-05	-0.413926	0.000507
cg02401399	CLIP3	-0.245657	2e-06	-0.501571	1.6e-05
cg02401454	HBQ1	-0.223002	1.8e-05	-0.453626	0.000119
cg02402091	ACSL5	-0.72109	0	-1.81982	0
cg02402423	C19orf54	-0.240268	4e-06	-0.490117	3e-05
cg02405476	UBE2C	-0.252482	1e-06	-0.516124	8e-06
cg02407659	POPDC3	-0.228342	1.1e-05	-0.464879	7.6e-05
cg02408775	HDAC7	-0.264235	0	-0.541312	0
cg02409878	OSR2	0.402224	0	0.852599	0
cg02410986	MDGA2	-0.321443	0	-0.666511	0
cg02415057	CAPS2	-0.258138	1e-06	-0.528225	8e-06
cg02415057	GLIPR1L2	-0.203509	9.4e-05	-0.412781	0.000527
cg02416067	BAHCC1	0.313016	0	0.647771	0
cg02419674	DERL2	0.3405	0	0.709316	0
cg02423323	OTUD4	-0.214318	3.8e-05	-0.435386	0.000234
cg02423494	RAD54L2	-0.2104	5.3e-05	-0.42718	0.000315
cg02429459	ZNF844	-0.661183	0	-1.58983	0
cg02430385	DUOXA1	-0.211436	4.9e-05	-0.429348	0.000294
cg02433278	ERBB2	-0.322177	0	-0.668149	0
cg02434051	LILRA4	0.417256	0	0.88873	0
cg02434428	PLEKHA2	-0.246234	2e-06	-0.5028	1.6e-05
cg02436098	TNFAIP8L1	-0.291319	0	-0.600014	0
cg02442619	DCN	0.365	0	0.765285	0
cg02445447	FHL2	-0.209045	6e-05	-0.424345	0.000352
cg02445972	CLDN7	-0.252004	1e-06	-0.515103	8e-06
cg02448597	GPSM3	-0.666887	0	-1.61023	0
cg02449638	TBCB	-0.458234	0	-0.990147	0
cg02450004	TLX1	0.546489	0	1.22672	0
cg02451888	NPHP4	0.602409	0	1.39384	0
cg02452732	IFI35	-0.379069	0	-0.797944	0
cg02452944	PCDHGA12	-0.20949	5.8e-05	-0.425276	0.000342
cg02454884	IRF2BP1	0.31792	0	0.658663	0
cg02455383	CRYBB1	-0.226838	1.3e-05	-0.461707	8.8e-05
cg02456708	TP53I13	-0.38379	0	-0.808994	0
cg02456791	RAD21	-0.287094	0	-0.590793	0
cg02459416	TMEM88	-0.226598	1.3e-05	-0.461201	8.8e-05
cg02459604	ZNF568	-0.419899	0	-0.895139	0
cg02459604	ZNF829	-0.411223	0	-0.874164	0
cg02461665	ZNF268	-0.294838	0	-0.607713	0
cg02462253	MAPK10	0.448002	0	0.964396	0
cg02462374	ODF2L	-0.337223	0	-0.701912	0
cg02462812	PCDHB4	0.243728	3e-06	0.497468	2.3e-05
cg02464563	NAT14	-0.278225	0	-0.571514	0
cg02467765	FRAS1	-0.377304	0	-0.793825	0
cg02469909	UPB1	-0.320141	0	-0.663608	0
cg02469978	ARHGEF25	0.5917	0	1.36056	0
cg02470043	STARD10	0.200728	0.000118	0.406982	0.000645
cg02473540	ZNF135	-0.505507	0	-1.11335	0
cg02473715	PSMB6	-0.245928	2e-06	-0.502148	1.6e-05
cg02474542	PDE2A	0.274436	0	0.56331	0
cg02477175	PRMT7	-0.199809	0.000127	-0.405067	0.000689
cg02478603	CD1B	0.248649	2e-06	0.507945	1.6e-05
cg02482497	CHTOP	-0.353863	0	-0.739706	0
cg02483911	C17orf85	0.315735	0	0.653805	0
cg02484469	GATA5	-0.222601	1.9e-05	-0.452782	0.000124
cg02484774	C19orf67	-0.420517	0	-0.89664	0
cg02485462	ABR	0.574374	0	1.30805	0
cg02485922	TBC1D10B	0.224943	1.5e-05	0.457713	0.000101
cg02487026	NBAS	0.214376	3.8e-05	0.435507	0.000234
cg02488702	LRP1B	-0.216006	3.3e-05	-0.438926	0.000205
cg02488887	F12	0.364436	0	0.763984	0
cg02493211	BCL9L	-0.210131	5.5e-05	-0.426617	0.000326
cg02493644	SEMA3D	-0.232225	8e-06	-0.47308	5.6e-05
cg02494664	SLMAP	-0.209781	5.6e-05	-0.425885	0.000331
cg02498218	RBPJ	0.2255	1.4e-05	0.458887	9.4e-05
cg02500267	DTD1	-0.213897	4e-05	-0.434503	0.000245
cg02504465	SNX3	-0.205131	8.3e-05	-0.416166	0.000472
cg02505827	MARVELD2	-0.252272	1e-06	-0.515676	8e-06
cg02505918	PIK3R5	0.260927	0	0.534206	0
cg02512860	CLDN15	-0.794003	0	-2.16434	0
cg02516189	CARD9	-0.343828	0	-0.716855	0
cg02517524	GNAZ	-0.225971	1.4e-05	-0.459879	9.4e-05
cg02519218	CHFR	0.352205	0	0.735918	0
cg02520020	SERPING1	-0.204643	8.6e-05	-0.415147	0.000487
cg02521665	MON1B	-0.286131	0	-0.588694	0
cg02522311	C6orf48	-0.241092	3e-06	-0.491866	2.3e-05
cg02525705	AGPAT1	-0.253117	1e-06	-0.517481	8e-06
cg02527372	MT1F	-0.473572	0	-1.02933	0
cg02527919	AAGAB	0.213673	4.1e-05	0.434034	0.000251
cg02529919	PRSS22	0.348333	0	0.727091	0
cg02530437	RAB34	-0.542393	0	-1.21508	0
cg02531794	SSC4D	-0.623751	0	-1.46224	0
cg02532017	SNED1	0.233387	7e-06	0.475537	5e-05
cg02532096	LAYN	-0.19703	0.000158	-0.399281	0.000838
cg02533787	LYPD6B	-0.297132	0	-0.612742	0
cg02535060	LRRC27	-0.22638	1.3e-05	-0.460741	8.8e-05
cg02537587	PARP11	-0.196493	0.000165	-0.398164	0.000872
cg02537838	RBBP8NL	-0.233659	7e-06	-0.476113	5e-05
cg02538089	TMEM128	-0.237071	5e-06	-0.483337	3.7e-05
cg02547025	LBH	-0.202573	0.000102	-0.410828	0.000567
cg02548238	LOX	-0.20151	0.000111	-0.408612	0.000611
cg02548364	MT1H	-0.311798	0	-0.645072	0
cg02549182	SPEG	0.220492	2.2e-05	0.448346	0.000142
cg02549492	RHOBTB3	-0.409532	0	-0.870098	0
cg02550218	POLR3G	-0.250803	1e-06	-0.512539	8e-06
cg02553663	SECTM1	-0.22243	1.9e-05	-0.452422	0.000124
cg02554564	NTF3	0.334733	0	0.696298	0
cg02556071	CARD18	0.254907	1e-06	0.521308	8e-06
cg02558625	COL4A1	0.275797	0	0.566255	0
cg02567119	TLX1	0.248416	2e-06	0.507448	1.6e-05
cg02569236	ALDH1L1	-0.495641	0	-1.08702	0
cg02570593	CARS2	-0.196577	0.000164	-0.398339	0.000867
cg02571142	DKK4	-0.623834	0	-1.46252	0
cg02571534	LCTL	-0.235194	6e-06	-0.479361	4.3e-05
cg02571816	PPP1R14A	-0.455821	0	-0.984047	0
cg02571907	ADPRH	-0.197995	0.000146	-0.40129	0.000781
cg02572796	SORBS2	-0.395677	0	-0.837026	0
cg02573825	ZNF350	-0.322121	0	-0.668024	0
cg02575159	ENTPD6	-0.194708	0.000189	-0.394452	0.000981
cg02576092	SYTL1	-0.344251	0	-0.717814	0
cg02576610	ADAT1	-0.248178	2e-06	-0.506941	1.6e-05
cg02577436	HTRA3	0.219112	2.5e-05	0.445446	0.00016
cg02580528	SMG7	0.223612	1.7e-05	0.45491	0.000113
cg02581667	ECH1	-0.440603	0	-0.945958	0
cg02582940	KANSL3	0.204801	8.5e-05	0.415477	0.000482
cg02583091	SLC39A4	-0.347389	0	-0.724943	0
cg02583309	SPHK2	-0.471572	0	-1.02418	0
cg02583938	TBX1	-0.212314	4.5e-05	-0.431187	0.000272
cg02584520	STAU2	-0.227518	1.2e-05	-0.463141	8.2e-05
cg02585931	GALR3	-0.278655	0	-0.572446	0
cg02586212	RGS1	-0.457606	0	-0.988558	0
cg02586551	UCP2	-0.224485	1.6e-05	-0.456748	0.000107
cg02587270	LONP2	-0.225829	1.4e-05	-0.45958	9.4e-05
cg02587316	ZNF382	-0.555323	0	-1.25209	0
cg02587316	ZNF529	-0.229905	1e-05	-0.468178	6.9e-05
cg02590572	CHI3L2	0.216616	3.1e-05	0.440206	0.000194
cg02592271	KRTCAP3	-0.814286	0	-2.27924	0
cg02592727	RDH13	-0.461639	0	-0.998784	0
cg02595681	ZNF215	-0.218001	2.8e-05	-0.443113	0.000177
cg02596107	DAND5	0.208662	6.2e-05	0.423544	0.000363
cg02597698	OSM	-0.233841	7e-06	-0.476498	5e-05
cg02597894	VARS	-0.277502	0	-0.569947	0
cg02598319	C6	0.299559	0	0.61807	0
cg02600394	TXK	-0.303741	0	-0.627271	0
cg02602352	IL34	0.432323	0	0.9255	0
cg02602915	AADAT	-0.260367	0	-0.533004	0
cg02604407	SRI	-0.410856	0	-0.873281	0
cg02604890	VAC14	-0.247271	2e-06	-0.505008	1.6e-05
cg02607779	KLF7	-0.325049	0	-0.674565	0
cg02610600	STX1A	-0.205049	8.3e-05	-0.415995	0.000472
cg02611848	M1AP	-0.257471	1e-06	-0.526796	8e-06
cg02611863	L3MBTL1	-0.30795	0	-0.636558	0
cg02613295	LFNG	0.287873	0	0.592491	0
cg02615833	CDHR2	-0.279349	0	-0.573952	0
cg02616418	TRIM2	-0.244879	2e-06	-0.499916	1.6e-05
cg02616966	MCCC1	-0.20013	0.000124	-0.405736	0.000675
cg02618049	APBB3	-0.36187	0	-0.758072	0
cg02618319	USP2	-0.204217	8.9e-05	-0.414258	0.000502
cg02618550	RHBDL1	-0.334314	0	-0.695354	0
cg02618968	BAHCC1	0.312637	0	0.646931	0
cg02619167	AK4	-0.209344	5.8e-05	-0.42497	0.000342
cg02619495	WRAP73	-0.265828	0	-0.544738	0
cg02622809	MCF2L	0.200676	0.000118	0.406874	0.000645
cg02624129	SNX19	-0.218887	2.6e-05	-0.444974	0.000166
cg02626152	RAB3B	-0.216076	3.3e-05	-0.439072	0.000205
cg02626307	CCT3	-0.351163	0	-0.733539	0
cg02626657	TUB	-0.242886	3e-06	-0.495678	2.3e-05
cg02627657	CENPV	-0.348926	0	-0.728441	0
cg02628202	LGMN	0.291424	0	0.600243	0
cg02628923	EEF1D	-0.403527	0	-0.85571	0
cg02631468	VSX1	0.231451	8e-06	0.471444	5.6e-05
cg02632314	ELF1	-0.20175	0.000109	-0.409112	0.000601
cg02635567	DENND4A	-0.22214	1.9e-05	-0.451812	0.000124
cg02636947	C11orf53	0.227312	1.2e-05	0.462706	8.2e-05
cg02637136	CTSB	-0.196321	0.000167	-0.397806	0.000881
cg02637241	CHMP6	-0.203417	9.5e-05	-0.412589	0.000532
cg02640604	QPRT	-0.621627	0	-1.45531	0
cg02643835	ZKSCAN7	0.403571	0	0.855815	0
cg02645408	PRKAR1B	0.388317	0	0.819633	0
cg02645977	KLHL11	0.196226	0.000168	0.397609	0.000886
cg02646528	LRRC55	0.23832	4e-06	0.485984	3e-05
cg02647941	ZIC1	0.617081	0	1.44055	0
cg02651961	CLGN	-0.212566	4.5e-05	-0.431714	0.000272
cg02652260	BTG3	-0.232663	7e-06	-0.474006	5e-05
cg02653612	SCOC	-0.197313	0.000155	-0.39987	0.000824
cg02654291	C9orf64	-0.305284	0	-0.630673	0
cg02654940	HMGA1	-0.542394	0	-1.21508	0
cg02655623	C17orf85	0.249597	1e-06	0.509966	8e-06
cg02655864	GLOD4	-0.298307	0	-0.61532	0
cg02655864	RNMTL1	-0.31795	0	-0.65873	0
cg02656851	SOX6	0.31757	0	0.657884	0
cg02657930	MRPS33	-0.242344	3e-06	-0.494526	2.3e-05
cg02658488	REM1	0.210411	5.3e-05	0.427203	0.000315
cg02659794	LDHB	-0.327526	0	-0.680109	0
cg02660791	ZNF699	-0.291811	0	-0.601089	0
cg02662277	PHYHIPL	-0.220364	2.3e-05	-0.448077	0.000148
cg02669656	ATP6V1C1	0.288246	0	0.593305	0
cg02671171	RPH3AL	-0.22273	1.8e-05	-0.453054	0.000119
cg02671333	LRFN1	0.243157	3e-06	0.496254	2.3e-05
cg02672493	SLC35G2	-0.55906	0	-1.26293	0
cg02673986	MAP3K6	-0.25241	1e-06	-0.51597	8e-06
cg02679745	FUT7	-0.252327	1e-06	-0.515793	8e-06
cg02680487	DDR1	-0.443163	0	-0.95232	0
cg02681400	BRD4	0.218239	2.7e-05	0.443613	0.000171
cg02682319	DDRGK1	-0.201926	0.000107	-0.409479	0.000591
cg02683578	LY6G5C	-0.396827	0	-0.839754	0
cg02685016	RBM24	-0.232553	8e-06	-0.473773	5.6e-05
cg02690368	CTBP2	0.497692	0	1.09247	0
cg02690969	TP53	-0.339842	0	-0.707828	0
cg02693002	OAT	-0.29808	0	-0.614822	0
cg02694489	CHRNB1	-0.24264	3e-06	-0.495155	2.3e-05
cg02695062	DDR1	-0.538424	0	-1.20387	0
cg02695343	LAG3	-0.482481	0	-1.05243	0
cg02696067	DDR1	-0.470029	0	-1.02022	0
cg02698332	ACSL6	0.247467	2e-06	0.505426	1.6e-05
cg02699167	FBXL2	-0.279147	0	-0.573513	0
cg02700626	C11orf85	-0.30747	0	-0.635498	0
cg02701556	CORO2B	-0.220104	2.3e-05	-0.447531	0.000148
cg02702041	SEMA4D	0.231195	9e-06	0.470903	6.3e-05
cg02702614	BDH1	0.334586	0	0.695967	0
cg02704949	FXYD3	-0.482086	0	-1.0514	0
cg02705800	FAM174B	-0.275897	0	-0.566471	0
cg02707264	MYRIP	-0.311597	0	-0.644626	0
cg02707464	TMEM248	-0.216116	3.3e-05	-0.439156	0.000205
cg02708898	ATP6V1H	-0.208913	6e-05	-0.424069	0.000352
cg02709064	SLC45A4	0.360473	0	0.754859	0
cg02709181	FUT4	-0.419717	0	-0.894697	0
cg02709181	PIWIL4	-0.272916	0	-0.560024	0
cg02709321	TOX3	-0.263281	0	-0.539261	0
cg02710485	DMTN	-0.438216	0	-0.940041	0
cg02711326	WLS	-0.274596	0	-0.563656	0
cg02711801	ZNF793	-0.333824	0	-0.694251	0
cg02712145	CRHR2	0.249992	1e-06	0.510809	8e-06
cg02712746	SIRT5	-0.196164	0.000169	-0.39748	0.00089
cg02712845	C2CD2L	-0.212401	4.5e-05	-0.431369	0.000272
cg02712845	DPAGT1	-0.239324	4e-06	-0.488114	3e-05
cg02713068	PTP4A1	-0.264123	0	-0.541071	0
cg02714303	LMO7	-0.264904	0	-0.54275	0
cg02718725	CNN3	-0.342871	0	-0.714685	0
cg02720155	BTNL3	0.230024	1e-05	0.46843	6.9e-05
cg02722657	RAPGEFL1	-0.43231	0	-0.925468	0
cg02723395	GAD1	0.420081	0	0.895581	0
cg02723399	MRPL40	-0.221969	2e-05	-0.451452	0.00013
cg02725362	RHOT2	-0.21926	2.5e-05	-0.445757	0.00016
cg02725413	NRG2	-0.240681	4e-06	-0.490994	3e-05
cg02725885	PPAP2C	-0.451628	0	-0.973487	0
cg02727444	ZNF844	-0.648992	0	-1.54711	0
cg02732252	CLDN6	-0.364119	0	-0.763253	0
cg02732438	C14orf28	-0.233505	7e-06	-0.475787	5e-05
cg02732508	RPL13	-0.447142	0	-0.962245	0
cg02734782	ATP5L	-0.197657	0.00015	-0.400586	0.0008
cg02735486	ANK2	0.225998	1.4e-05	0.459936	9.4e-05
cg02736228	PLEKHA6	-0.297171	0	-0.612827	0
cg02736505	FAM150B	-0.273557	0	-0.561409	0
cg02738081	EHHADH	-0.254474	1e-06	-0.520382	8e-06
cg02742085	COPZ2	-0.223969	1.7e-05	-0.455662	0.000113
cg02744588	CCDC114	-0.307709	0	-0.636026	0
cg02746869	VIM	-0.318758	0	-0.660528	0
cg02747280	ACSF3	0.337659	0	0.702896	0
cg02748427	RPAP2	-0.213246	4.2e-05	-0.433139	0.000256
cg02748539	SLC9A3	-0.263292	0	-0.539285	0
cg02751064	TTYH2	0.56337	0	1.27551	0
cg02756849	SLC7A1	-0.219493	2.5e-05	-0.446247	0.00016
cg02761940	ATL3	-0.301701	0	-0.62278	0
cg02763032	MTHFD2	-0.271174	0	-0.556261	0
cg02763101	ZNF582	-0.28572	0	-0.587799	0
cg02767960	OBSL1	-0.228314	1.1e-05	-0.46482	7.6e-05
cg02768471	SCAMP3	0.199772	0.000127	0.40499	0.000689
cg02768694	M1AP	-0.481036	0	-1.04866	0
cg02770983	PAX6	0.368036	0	0.772299	0
cg02772379	ACTL8	0.199496	0.00013	0.404415	0.000704
cg02772682	SNAPC2	-0.25023	1e-06	-0.511316	8e-06
cg02773945	NR5A2	-0.212732	4.4e-05	-0.432062	0.000267
cg02774160	GGT1	-0.231479	8e-06	-0.471503	5.6e-05
cg02774542	RGL3	0.195192	0.000182	0.395458	0.000949
cg02779467	PRPSAP2	-0.279447	0	-0.574164	0
cg02780849	GNG4	-0.418664	0	-0.892142	0
cg02788102	CADM1	-0.221625	2e-05	-0.450729	0.00013
cg02790305	SORBS2	-0.320141	0	-0.663608	0
cg02791973	SBNO2	-0.202195	0.000105	-0.41004	0.000581
cg02792780	STAB1	-0.437022	0	-0.937088	0
cg02792792	CDO1	-0.550698	0	-1.23876	0
cg02798144	MATK	0.233924	7e-06	0.476673	5e-05
cg02798749	RPUSD4	-0.195687	0.000176	-0.396488	0.000922
cg02799688	ASB8	-0.196738	0.000162	-0.398674	0.000857
cg02801359	FAM217B	-0.236512	5e-06	-0.482152	3.7e-05
cg02801583	RIBC2	-0.246132	2e-06	-0.502582	1.6e-05
cg02802904	MGMT	-0.258705	1e-06	-0.52944	8e-06
cg02803037	MT1G	-0.24567	2e-06	-0.501599	1.6e-05
cg02803508	SKAP2	-0.318285	0	-0.659475	0
cg02809401	LTBP3	-0.33672	0	-0.700777	0
cg02812767	LOXL1	0.219509	2.5e-05	0.44628	0.00016
cg02814998	ITPKB	-0.202701	0.000101	-0.411095	0.000562
cg02815516	KANK2	-0.20481	8.5e-05	-0.415496	0.000482
cg02819828	SMAD9	0.327013	0	0.67896	0
cg02819851	RBM4	-0.324168	0	-0.672595	0
cg02820040	C2orf54	-0.470557	0	-1.02157	0
cg02820514	ZIC4	0.606023	0	1.40522	0
cg02822257	HPGD	-0.228862	1.1e-05	-0.465976	7.6e-05
cg02824980	CYP4F12	-0.454639	0	-0.981065	0
cg02825646	SIVA1	-0.333672	0	-0.693909	0
cg02827007	ADAMTS10	0.482927	0	1.05359	0
cg02827112	SMARCAD1	-0.294934	0	-0.607924	0
cg02830438	MOAP1	0.197573	0.000151	0.400411	0.000805
cg02831587	FAR1	-0.428446	0	-0.915983	0
cg02833140	CUTA	-0.243872	3e-06	-0.497774	2.3e-05
cg02837793	ARHGAP44	-0.226605	1.3e-05	-0.461216	8.8e-05
cg02838492	KIF12	-0.399011	0	-0.844944	0
cg02839544	MUM1	-0.240428	4e-06	-0.490457	3e-05
cg02840615	2020-09-15	-0.331846	0	-0.689803	0
cg02841941	P2RY1	-0.208427	6.3e-05	-0.423053	0.000368
cg02844051	DMKN	0.539834	0	1.20784	0
cg02844647	CHN2	-0.248408	2e-06	-0.507431	1.6e-05
cg02846219	LOXL1	0.342642	0	0.714166	0
cg02847098	ATP5F1	-0.346481	0	-0.722878	0
cg02847098	WDR77	-0.285294	0	-0.586871	0
cg02852419	LMF1	0.428187	0	0.915349	0
cg02855078	NPRL3	-0.213496	4.1e-05	-0.433663	0.000251
cg02856953	TDRD10	-0.235658	6e-06	-0.480344	4.3e-05
cg02858267	C1orf226	-0.27695	0	-0.568751	0
cg02858267	NOS1AP	-0.381736	0	-0.80418	0
cg02858625	BOC	0.252819	1e-06	0.516844	8e-06
cg02858826	RPS6KL1	-0.310855	0	-0.642983	0
cg02858985	SIKE1	-0.280147	0	-0.575683	0
cg02861056	PLEK	-0.525795	0	-1.16863	0
cg02861733	CRTC2	-0.381358	0	-0.803296	0
cg02862153	CUX1	0.224048	1.6e-05	0.455828	0.000107
cg02862761	PAQR9	-0.528688	0	-1.17664	0
cg02863489	PRSS27	0.242116	3e-06	0.494041	2.3e-05
cg02863947	NR1I2	-0.209192	5.9e-05	-0.424652	0.000347
cg02864248	FURIN	-0.272561	0	-0.559257	0
cg02864757	SALL1	-0.266593	0	-0.546385	0
cg02865675	FRMD1	-0.266638	0	-0.546482	0
cg02865822	DGKZ	-0.379359	0	-0.798621	0
cg02867242	SLC44A4	-0.312456	0	-0.64653	0
cg02867514	CCL5	-0.267184	0	-0.547658	0
cg02870676	NEDD4L	-0.471643	0	-1.02436	0
cg02872426	DDO	-0.393253	0	-0.831285	0
cg02874376	DLK1	-0.213552	4.1e-05	-0.43378	0.000251
cg02874942	ACP5	-0.568382	0	-1.29026	0
cg02876237	ZNF614	-0.405653	0	-0.860794	0
cg02879661	PABPC1	-0.236884	5e-06	-0.482941	3.7e-05
cg02885428	FRMD1	-0.570842	0	-1.29754	0
cg02886284	CPE	-0.209021	6e-05	-0.424295	0.000352
cg02886589	TMEM178A	0.288594	0	0.594064	0
cg02896318	VWA1	-0.231813	8e-06	-0.472209	5.6e-05
cg02896624	SDCBP	-0.223524	1.7e-05	-0.454725	0.000113
cg02898094	DLX6	-0.341517	0	-0.711618	0
cg02898212	PHF20L1	0.199339	0.000132	0.404088	0.000713
cg02898493	ICAM2	-0.219236	2.5e-05	-0.445707	0.00016
cg02899219	TRIM9	0.227033	1.3e-05	0.462118	8.8e-05
cg02900213	HTATIP2	-0.451575	0	-0.973354	0
cg02900253	PHF13	-0.211154	5e-05	-0.428758	0.000299
cg02900356	PYCARD	-0.482422	0	-1.05227	0
cg02901321	VSNL1	-0.409767	0	-0.870662	0
cg02901408	RNF2	-0.265458	0	-0.543942	0
cg02902124	SNRNP27	-0.195517	0.000178	-0.396134	0.000931
cg02902480	BRF1	-0.258218	1e-06	-0.528396	8e-06
cg02903822	WISP1	0.277688	0	0.57035	0
cg02906238	TFCP2L1	-0.279273	0	-0.573787	0
cg02907402	TRIM31	-0.4022	0	-0.852541	0
cg02910281	RHBDL2	-0.30034	0	-0.619787	0
cg02910553	CCDC92	-0.195854	0.000173	-0.396835	0.000909
cg02910952	EP400NL	-0.281684	0	-0.579021	0
cg02914427	SPN	-0.674237	0	-1.63694	0
cg02915261	LSR	-0.302241	0	-0.623968	0
cg02915381	RXRB	-0.267041	0	-0.54735	0
cg02915837	TEAD4	-0.291551	0	-0.600521	0
cg02916147	AQP8	-0.205454	8e-05	-0.416841	0.000456
cg02919794	CSNK1D	-0.326549	0	-0.677921	0
cg02921207	UBE2Q1	0.293641	0	0.605092	0
cg02921779	SGCB	-0.242298	3e-06	-0.494428	2.3e-05
cg02923162	GGACT	-0.251684	1e-06	-0.51442	8e-06
cg02923972	BTBD19	-0.246586	2e-06	-0.503549	1.6e-05
cg02925840	STX6	-0.207637	6.7e-05	-0.421401	0.000389
cg02927327	DEF6	-0.579533	0	-1.32352	0
cg02930200	DNALI1	-0.513733	0	-1.13558	0
cg02930876	DCAF11	-0.199725	0.000128	-0.404892	0.000694
cg02931058	KLHL30	-0.405893	0	-0.861369	0
cg02933119	ZNF501	-0.253823	1e-06	-0.51899	8e-06
cg02933881	ZNF551	-0.196522	0.000164	-0.398224	0.000867
cg02933969	LONRF1	-0.212617	4.4e-05	-0.431821	0.000267
cg02935097	BRDT	-0.382009	0	-0.80482	0
cg02935627	PPAP2C	-0.543007	0	-1.21682	0
cg02936347	GP2	0.320194	0	0.663727	0
cg02937479	FKBPL	0.219898	2.4e-05	0.447098	0.000154
cg02937776	COX16	-0.260834	0	-0.534006	0
cg02938449	OBSL1	0.464013	0	1.00483	0
cg02941816	MGMT	-0.328128	0	-0.681458	0
cg02943290	C1orf198	-0.299618	0	-0.6182	0
cg02945007	SCOC	-0.317014	0	-0.656648	0
cg02945646	AP1G2	-0.32596	0	-0.676603	0
cg02948884	PITX1	-0.302911	0	-0.625443	0
cg02951059	ZNF551	-0.382875	0	-0.806848	0
cg02951062	ALB	-0.245253	2e-06	-0.500711	1.6e-05
cg02951514	SLA	0.276746	0	0.568309	0
cg02951552	MEX3A	-0.542986	0	-1.21676	0
cg02951558	EMC10	-0.212816	4.4e-05	-0.432238	0.000267
cg02951880	VANGL2	0.446146	0	0.959756	0
cg02952361	ETV7	-0.262219	0	-0.53698	0
cg02952984	LIPC	-0.372339	0	-0.782272	0
cg02954987	LAMB2	-0.303221	0	-0.626126	0
cg02955377	GIMAP5	-0.278799	0	-0.572759	0
cg02957799	SIGLEC12	0.22243	1.9e-05	0.452422	0.000124
cg02958180	SLC16A3	-0.304815	0	-0.629639	0
cg02958327	FBXL16	-0.291994	0	-0.601489	0
cg02959285	HIST1H2AE	-0.264414	0	-0.541697	0
cg02959285	HIST1H2BG	-0.233904	7e-06	-0.476631	5e-05
cg02960663	EPHB3	-0.253767	1e-06	-0.51887	8e-06
cg02961978	CSTF1	0.202641	0.000101	0.41097	0.000562
cg02965078	PTGDR2	-0.228026	1.1e-05	-0.464212	7.6e-05
cg02965411	TSPAN8	-0.515915	0	-1.14151	0
cg02966153	GAMT	-0.204965	8.4e-05	-0.41582	0.000477
cg02970077	EIF5A	-0.385696	0	-0.813468	0
cg02970394	DCAF6	-0.33062	0	-0.687048	0
cg02970394	MPC2	-0.416334	0	-0.886498	0
cg02973416	SLC25A22	-0.355658	0	-0.743813	0
cg02976617	NUDT12	-0.441509	0	-0.948207	0
cg02980075	PTGES3L	-0.354344	0	-0.740806	0
cg02980249	VARS	-0.287702	0	-0.592118	0
cg02981443	TMEM98	-0.392959	0	-0.830589	0
cg02983495	TRPC3	0.249317	2e-06	0.509369	1.6e-05
cg02986643	GGT6	-0.34436	0	-0.718061	0
cg02987705	ELOVL6	-0.256149	1e-06	-0.523965	8e-06
cg02988025	IPO8	0.258737	1e-06	0.529509	8e-06
cg02988698	XYLT1	0.294796	0	0.607621	0
cg02989351	YWHAQ	0.276349	0	0.56745	0
cg02990368	ETNK2	-0.578572	0	-1.32063	0
cg02991558	NNMT	0.293463	0	0.604703	0
cg02992296	INTS1	-0.229255	1e-05	-0.466806	6.9e-05
cg02994349	SGIP1	-0.368621	0	-0.773653	0
cg02996269	PPA2	0.203299	9.6e-05	0.412343	0.000537
cg02997163	WRAP73	-0.200626	0.000119	-0.406769	0.00065
cg02997755	SYNDIG1	0.195302	0.000181	0.395687	0.000944
cg02999224	SLC7A7	0.328219	0	0.681662	0
cg03000596	LAT2	-0.199847	0.000126	-0.405146	0.000684
cg03000603	DHX34	-0.227992	1.2e-05	-0.464141	8.2e-05
cg03001305	STAT5A	-0.499103	0	-1.09622	0
cg03001333	PRKCZ	0.377628	0	0.79458	0
cg03004578	PHF3	-0.201915	0.000107	-0.409456	0.000591
cg03004599	SUSD1	-0.454255	0	-0.980097	0
cg03005603	ZNF880	-0.623877	0	-1.46266	0
cg03009397	NLRP6	-0.303584	0	-0.626925	0
cg03011594	GNAO1	0.20499	8.4e-05	0.415872	0.000477
cg03014934	NBEA	0.427057	0	0.912583	0
cg03018256	TTYH2	0.504018	0	1.10936	0
[truncated: 14,038 more rows]
